# Supplementary material for: Synergistic and antagonistic activities of IRF8 and FOS enhancer pairs during an immune-cell fate switch
Source: EMBO J. 2025 Feb 19;44(7):2025–55. doi: 10.1038/s44318-025-00380-w (PMC11961672; doi:10.1038/s44318-025-00380-w)
Supplement: Supplementary file 3 — Source data Fig. 1 [file 44318_2025_380_MOESM3_ESM.zip]

Archive with 19 entries (14 files):
- Figure 1/
- Figure 1/.DS_Store
- __MACOSX/Figure 1/._.DS_Store
- Figure 1/1F/
- Figure 1/1G/
- Figure 1/1B/
- Figure 1/1D/
- Figure 1/1F/filtered_TF_taget_pairs_from_the_hTFtarget_database.xlsx
- __MACOSX/Figure 1/1F/._filtered_TF_taget_pairs_from_the_hTFtarget_database.xlsx
- Figure 1/1G/.DS_Store
- __MACOSX/Figure 1/1G/._.DS_Store
- Figure 1/1G/Tissue_specificity_scores.xlsx
- __MACOSX/Figure 1/1G/._Tissue_specificity_scores.xlsx
- Figure 1/1B/Genes_found_in_PTCs_per_timepoint.xlsx
- __MACOSX/Figure 1/1B/._Genes_found_in_PTCs_per_timepoint.xlsx
- Figure 1/1D/.DS_Store
- __MACOSX/Figure 1/1D/._.DS_Store
- Figure 1/1D/Figure1D_expression_dynamics.xlsx
- __MACOSX/Figure 1/1D/._Figure1D_expression_dynamics.xlsx
