# Supplementary material for: Synergistic and antagonistic activities of IRF8 and FOS enhancer pairs during an immune-cell fate switch
Source: EMBO J. 2025 Feb 19;44(7):2025–55. doi: 10.1038/s44318-025-00380-w (PMC11961672; doi:10.1038/s44318-025-00380-w)
Supplement: Supplementary file 3 — Source data Fig. 1 [file 44318_2025_380_MOESM3_ESM.zip › Figure 1/1F/filtered_TF_taget_pairs_from_the_hTFtarget_database.xlsx]

## Sheet: TF - target information
TF	Targets
ATF2	CRK
ATF2	SLC43A2
ATF2	ITGAE
ATF2	ADORA2B
ATF2	ZSWIM7
ATF2	PIGL
ATF2	RAI1
ATF2	USP22
ATF2	IFT20
ATF2	TNFAIP1
ATF2	SSH2
ATF2	TMIGD1
ATF2	CPD
ATF2	NF1
ATF2	MYO1D
ATF2	LASP1
ATF2	LRRC3C
ATF2	NR1D1
ATF2	CASC3
ATF2	RARA
ATF2	CNP
ATF2	STAT3
ATF2	ATP6V0A1
ATF2	TUBG2
ATF2	VPS25
ATF2	NMT1
ATF2	PLCD3
ATF2	ACBD4
ATF2	HEXIM1
ATF2	HEXIM2
ATF2	SPOP
ATF2	FAM117A
ATF2	ANKRD40
ATF2	SPAG9
ATF2	NME1
ATF2	NME2
ATF2	MMD
ATF2	TEX14
ATF2	RAD51C
ATF2	SMG8
ATF2	VMP1
ATF2	TANC2
ATF2	PITPNC1
ATF2	FAM104A
ATF2	SLC25A19
ATF2	GRB2
ATF2	GALK1
ATF2	UNK
ATF2	RNF157
ATF2	UBALD2
ATF2	SEC14L1
ATF2	C17orf99
ATF2	SYNGR2
ATF2	P4HB
ATF2	USP12
ATF2	HMGB1
ATF2	ELF1
ATF2	WBP4
ATF2	TSC22D1
ATF2	RB1
ATF2	LPAR6
ATF2	RCBTB2
ATF2	FNDC3A
ATF2	RNASEH2B
ATF2	DHRS12
ATF2	TBC1D4
ATF2	MBNL2
ATF2	PCID2
ATF2	POLR2E
ATF2	GPX4
ATF2	SCAMP4
ATF2	ADAT3
ATF2	MOB3A
ATF2	IZUMO4
ATF2	LONP1
ATF2	CATSPERD
ATF2	ICAM1
ATF2	ICAM4
ATF2	ICAM5
ATF2	PDE4A
ATF2	CDC37
ATF2	SLC44A2
ATF2	ELOF1
ATF2	ZNF627
ATF2	ACP5
ATF2	RAD23A
ATF2	CACNA1A
ATF2	CCDC130
ATF2	TECR
ATF2	NDUFB7
ATF2	CLEC17A
ATF2	TPM4
ATF2	RAB8A
ATF2	COLGALT1
ATF2	JUND
ATF2	SAMD4B
ATF2	ZFP36
ATF2	PLEKHG2
ATF2	SUPT5H
ATF2	MIA
ATF2	RAB4B
ATF2	RAB4B-EGLN2
ATF2	CIC
ATF2	FOSB
ATF2	VASP
ATF2	EML2
ATF2	GIPR
ATF2	ZC3H4
ATF2	SAE1
ATF2	BBC3
ATF2	CCDC9
ATF2	PLA2G4C
ATF2	SULT2B1
ATF2	FTL
ATF2	NOSIP
ATF2	NR1H2
ATF2	ZNF331
ATF2	RPS9
ATF2	RDH13
ATF2	ZNF580
ATF2	ZNF581
ATF2	SLC12A6
ATF2	NOP10
ATF2	NUTM1
ATF2	LPCAT4
ATF2	PDIA3
ATF2	ELL3
ATF2	SERF2
ATF2	HYPK
ATF2	SERINC4
ATF2	PATL2
ATF2	B2M
ATF2	TRIM69
ATF2	AP4E1
ATF2	MAPK6
ATF2	RPS27L
ATF2	RAB8B
ATF2	DAPK2
ATF2	TRIP4
ATF2	PARP16
ATF2	SLC24A1
ATF2	TIPIN
ATF2	MAP2K1
ATF2	SNAPC5
ATF2	RPL4
ATF2	SMAD3
ATF2	PKM
ATF2	ZFAND6
ATF2	AKAP13
ATF2	ISG20
ATF2	MAN2A2
ATF2	PRC1
ATF2	FAM174B
ATF2	MRPL39
ATF2	LTN1
ATF2	BACH1
ATF2	IFNAR2
ATF2	IL10RB
ATF2	RUNX1
ATF2	DYRK1A
ATF2	PRDM15
ATF2	C2CD2
ATF2	HECTD1
ATF2	GEMIN2
ATF2	PRPF39
ATF2	MIS18BP1
ATF2	RPS29
ATF2	RPL36AL
ATF2	DNAAF2
ATF2	NEMF
ATF2	SAMD4A
ATF2	FBXO34
ATF2	TBPL2
ATF2	DAAM1
ATF2	PRKCH
ATF2	HIF1A
ATF2	TMEM229B
ATF2	RAD51B
ATF2	ZFP36L1
ATF2	SIPA1L1
ATF2	ELMSAN1
ATF2	ALDH6A1
ATF2	LIN52
ATF2	BATF
ATF2	TTLL5
ATF2	FOXN3
ATF2	CCDC88C
ATF2	PAPOLA
ATF2	PPP2R5C
ATF2	KLC1
ATF2	BCL2L13
ATF2	BID
ATF2	TANGO2
ATF2	MED15
ATF2	CCDC117
ATF2	XBP1
ATF2	SFI1
ATF2	PISD
ATF2	TOM1
ATF2	APOL3
ATF2	PLA2G6
ATF2	MAFF
ATF2	CSNK1E
ATF2	SYNGR1
ATF2	TNRC6B
ATF2	ADSL
ATF2	SGSM3
ATF2	DESI1
ATF2	XRCC6
ATF2	SREBF2
ATF2	POLDIP3
ATF2	KIAA0930
ATF2	FAM118A
ATF2	TYMP
ATF2	ODF3B
ATF2	KLHDC7B
ATF2	IFITM3
ATF2	DUSP8
ATF2	STIM1
ATF2	PPFIBP2
ATF2	DENND5A
ATF2	ZNF143
ATF2	WEE1
ATF2	SBF2
ATF2	ADM
ATF2	AMPD3
ATF2	TEAD1
ATF2	PSMA1
ATF2	GAS2
ATF2	QSER1
ATF2	NAT10
ATF2	PHF21A
ATF2	CTNND1
ATF2	DTX4
ATF2	MPEG1
ATF2	AHNAK
ATF2	WDR74
ATF2	EHD1
ATF2	PPP2R5B
ATF2	SIPA1
ATF2	PACS1
ATF2	RBM4
ATF2	NDUFV1
ATF2	NUMA1
ATF2	RNF169
ATF2	UVRAG
ATF2	PAK1
ATF2	RAB30
ATF2	CREBZF
ATF2	PICALM
ATF2	SESN3
ATF2	MAML2
ATF2	CCDC82
ATF2	BIRC3
ATF2	BIRC2
ATF2	SLC35F2
ATF2	NPAT
ATF2	ATM
ATF2	DDX10
ATF2	DIXDC1
ATF2	IL10RA
ATF2	KMT2A
ATF2	UPK2
ATF2	BCL9L
ATF2	NLRX1
ATF2	FLI1
ATF2	YES1
ATF2	MYL12A
ATF2	MYL12B
ATF2	RAB12
ATF2	RALBP1
ATF2	MAPRE2
ATF2	MEX3C
ATF2	MBD2
ATF2	ZNF532
ATF2	PMAIP1
ATF2	RTTN
ATF2	CNDP2
ATF2	LY86
ATF2	RREB1
ATF2	GCNT2
ATF2	JARID2
ATF2	ATXN1
ATF2	CDKAL1
ATF2	ZNF165
ATF2	HLA-E
ATF2	PPP1R10
ATF2	MRPS18B
ATF2	MDC1
ATF2	TUBB
ATF2	FLOT1
ATF2	DDAH2
ATF2	CLIC1
ATF2	MSH5
ATF2	MSH5-SAPCD1
ATF2	VWA7
ATF2	VARS
ATF2	GPSM3
ATF2	NOTCH4
ATF2	HLA-DMB
ATF2	HLA-DMA
ATF2	BRD2
ATF2	RPS18
ATF2	PHF1
ATF2	CUTA
ATF2	SYNGAP1
ATF2	TAF11
ATF2	ANKS1A
ATF2	FKBP5
ATF2	TMEM217
ATF2	TBC1D22B
ATF2	CCDC167
ATF2	CNPY3
ATF2	HSP90AB1
ATF2	SLC35B2
ATF2	DST
ATF2	AKIRIN2
ATF2	UBE2J1
ATF2	BACH2
ATF2	PRDM1
ATF2	ATG5
ATF2	FOXO3
ATF2	AMD1
ATF2	CDK19
ATF2	REV3L
ATF2	TRAF3IP2
ATF2	DSE
ATF2	KPNA5
ATF2	ASF1A
ATF2	MCM9
ATF2	NCOA7
ATF2	EPB41L2
ATF2	IL22RA2
ATF2	IFNGR1
ATF2	TNFAIP3
ATF2	HECA
ATF2	CITED2
ATF2	HIVEP2
ATF2	UTRN
ATF2	SASH1
ATF2	GINM1
ATF2	KATNA1
ATF2	IPCEF1
ATF2	TIAM2
ATF2	SNX9
ATF2	DYNLT1
ATF2	SYTL3
ATF2	IGF2R
ATF2	CRLF2
ATF2	TMSB4X
ATF2	GEMIN8
ATF2	SH3KBP1
ATF2	USP9X
ATF2	CASK
ATF2	OTUD5
ATF2	NKAP
ATF2	MBNL3
ATF2	PLAC1
ATF2	BHLHE40
ATF2	IQSEC1
ATF2	ANKRD28
ATF2	RFTN1
ATF2	TBC1D5
ATF2	NKIRAS1
ATF2	RPL15
ATF2	NR1D2
ATF2	RBMS3
ATF2	TGFBR2
ATF2	TRANK1
ATF2	GORASP1
ATF2	TRAK1
ATF2	LZTFL1
ATF2	CCR9
ATF2	KIF9
ATF2	SHISA5
ATF2	CELSR3
ATF2	AMT
ATF2	SEMA3B
ATF2	TWF2
ATF2	PPM1M
ATF2	GLYCTK
ATF2	WDR82
ATF2	DNAH1
ATF2	SLMAP
ATF2	RPP14
ATF2	ATXN7
ATF2	KBTBD8
ATF2	SUCLG2
ATF2	EOGT
ATF2	UBA3
ATF2	ARL6IP5
ATF2	FOXP1
ATF2	SHQ1
ATF2	CMSS1
ATF2	FILIP1L
ATF2	TFG
ATF2	NFKBIZ
ATF2	CBLB
ATF2	BBX
ATF2	CD47
ATF2	PLCXD2
ATF2	ATG3
ATF2	SLC35A5
ATF2	SIDT1
ATF2	ZBTB20
ATF2	CD80
ATF2	ADPRH
ATF2	PLA1A
ATF2	POPDC2
ATF2	COX17
ATF2	GSK3B
ATF2	KPNA1
ATF2	UMPS
ATF2	HEG1
ATF2	CDV3
ATF2	TOPBP1
ATF2	ANAPC13
ATF2	CEP63
ATF2	XRN1
ATF2	ATR
ATF2	HLTF
ATF2	CP
ATF2	WWTR1
ATF2	RNF13
ATF2	SLC33A1
ATF2	TIPARP
ATF2	LEKR1
ATF2	SKIL
ATF2	FNDC3B
ATF2	PIK3CA
ATF2	LIPH
ATF2	SENP2
ATF2	TRA2B
ATF2	CRYGS
ATF2	ST6GAL1
ATF2	LPP
ATF2	UTS2B
ATF2	FYTTD1
ATF2	TRIO
ATF2	SUB1
ATF2	PARP8
ATF2	MAP3K1
ATF2	SMIM15
ATF2	DIMT1
ATF2	IPO11
ATF2	SCAMP1
ATF2	ARSB
ATF2	THBS4
ATF2	ATG10
ATF2	MEF2C
ATF2	MCTP1
ATF2	ELL2
ATF2	ERAP2
ATF2	LNPEP
ATF2	C5orf30
ATF2	EFNA5
ATF2	PJA2
ATF2	ZNF608
ATF2	CDC42SE2
ATF2	RAPGEF6
ATF2	IRF1
ATF2	FAM53C
ATF2	CDC25C
ATF2	KDM3B
ATF2	CTNNA1
ATF2	DNAJC18
ATF2	CXXC5
ATF2	ANKHD1
ATF2	APBB3
ATF2	SLC35A4
ATF2	PCDHGC3
ATF2	DIAPH1
ATF2	ARHGAP26
ATF2	NR3C1
ATF2	TCOF1
ATF2	CD74
ATF2	SYNPO
ATF2	SMIM3
ATF2	ATOX1
ATF2	EBF1
ATF2	DUSP1
ATF2	ERGIC1
ATF2	RNF44
ATF2	RGS14
ATF2	SLC34A1
ATF2	SMARCA2
ATF2	RFX3
ATF2	ERMP1
ATF2	PSIP1
ATF2	C9orf72
ATF2	RNF38
ATF2	ZCCHC7
ATF2	DCAF10
ATF2	TLE4
ATF2	UBQLN1
ATF2	GKAP1
ATF2	AGTPBP1
ATF2	AUH
ATF2	SLC44A1
ATF2	RAD23B
ATF2	CTNNAL1
ATF2	TMEM245
ATF2	UGCG
ATF2	FKBP15
ATF2	SLC31A1
ATF2	CDK5RAP2
ATF2	SLC2A8
ATF2	ST6GALNAC4
ATF2	FNBP1
ATF2	LCN15
ATF2	FKBP1A
ATF2	SIRPA
ATF2	PANK2
ATF2	JAG1
ATF2	SPTLC3
ATF2	SNX5
ATF2	MGME1
ATF2	GZF1
ATF2	ASXL1
ATF2	RBM39
ATF2	SOGA1
ATF2	PCIF1
ATF2	ZNF335
ATF2	NCOA3
ATF2	SLC9A8
ATF2	ZNF217
ATF2	GNAS
ATF2	GMEB2
ATF2	AGPAT5
ATF2	LONRF1
ATF2	PPP3CC
ATF2	DPYSL2
ATF2	PTK2B
ATF2	EXTL3
ATF2	HMBOX1
ATF2	TTI2
ATF2	ERLIN2
ATF2	LETM2
ATF2	TACC1
ATF2	GOLGA7
ATF2	GINS4
ATF2	AP3M2
ATF2	PLAT
ATF2	IKBKB
ATF2	CHRNA6
ATF2	LYN
ATF2	RPS20
ATF2	TPD52
ATF2	E2F5
ATF2	RMDN1
ATF2	CPNE3
ATF2	RIPK2
ATF2	NBN
ATF2	CDH17
ATF2	NCALD
ATF2	AZIN1
ATF2	EIF3H
ATF2	UTP23
ATF2	EXT1
ATF2	SNTB1
ATF2	TATDN1
ATF2	PTK2
ATF2	DENND3
ATF2	ZNF34
ATF2	ADAP1
ATF2	FBXL18
ATF2	EIF2AK1
ATF2	HDAC9
ATF2	IGF2BP3
ATF2	NFE2L3
ATF2	HNRNPA2B1
ATF2	CBX3
ATF2	CREB5
ATF2	ZNRF2
ATF2	ELMO1
ATF2	RALA
ATF2	ZMIZ2
ATF2	PPIA
ATF2	MYO1G
ATF2	CCM2
ATF2	GTF2IRD1
ATF2	GTF2I
ATF2	RHBDD2
ATF2	YWHAG
ATF2	ZP3
ATF2	SRI
ATF2	SLC25A13
ATF2	STAG3
ATF2	AGFG2
ATF2	TRIP6
ATF2	ST7
ATF2	SND1
ATF2	UBE2H
ATF2	MKLN1
ATF2	TMEM140
ATF2	WDR91
ATF2	CREB3L2
ATF2	TRIM24
ATF2	TTC26
ATF2	SSBP1
ATF2	NUB1
ATF2	RHEB
ATF2	KMT2C
ATF2	PAXIP1
ATF2	ESYT2
ATF2	LRRC23
ATF2	C12orf57
ATF2	PTPN6
ATF2	PHB2
ATF2	CLEC2D
ATF2	KLRK1
ATF2	ETV6
ATF2	DUSP16
ATF2	CREBL2
ATF2	GPR19
ATF2	CDKN1B
ATF2	APOLD1
ATF2	ATF7IP
ATF2	ERP27
ATF2	ARHGDIB
ATF2	PDE6H
ATF2	BCAT1
ATF2	LRMP
ATF2	STK38L
ATF2	PPFIBP1
ATF2	FAR2
ATF2	AMN1
ATF2	SLC38A1
ATF2	SLC38A2
ATF2	TUBA1C
ATF2	PRPF40B
ATF2	FMNL3
ATF2	TMBIM6
ATF2	LIMA1
ATF2	DNAJC14
ATF2	DGKA
ATF2	DCTN2
ATF2	AGAP2
ATF2	TSPAN31
ATF2	CYP27B1
ATF2	METTL1
ATF2	SLC35E3
ATF2	MDM2
ATF2	KRR1
ATF2	BTG1
ATF2	EEA1
ATF2	ELK3
ATF2	CDK17
ATF2	CORO1C
ATF2	GIT2
ATF2	ANKRD13A
ATF2	PPTC7
ATF2	TMEM116
ATF2	ERP29
ATF2	PRKAB1
ATF2	ANAPC5
ATF2	RNF34
ATF2	KDM2B
ATF2	VPS37B
ATF2	SBNO1
ATF2	SCARB1
ATF2	UBC
ATF2	RNF4
ATF2	ADD1
ATF2	GRK4
ATF2	HTT
ATF2	KIAA0232
ATF2	WDR1
ATF2	FBXL5
ATF2	FAM200B
ATF2	SMIM20
ATF2	TBC1D1
ATF2	KLF3
ATF2	TLR10
ATF2	TLR1
ATF2	TLR6
ATF2	FAM114A1
ATF2	TMEM156
ATF2	KLHL5
ATF2	RFC1
ATF2	RPL9
ATF2	LIAS
ATF2	RHOH
ATF2	CHRNA9
ATF2	ATP8A1
ATF2	LNX1
ATF2	UTP3
ATF2	ANKRD17
ATF2	ART3
ATF2	SCARB2
ATF2	CCNI
ATF2	MRPL1
ATF2	ANXA3
ATF2	COPS4
ATF2	COQ2
ATF2	HELQ
ATF2	MRPS18C
ATF2	C4orf36
ATF2	AFF1
ATF2	FAM13A
ATF2	EIF4E
ATF2	BANK1
ATF2	ANK2
ATF2	CAMK2D
ATF2	FGF2
ATF2	NDUFC1
ATF2	TBC1D9
ATF2	GAB1
ATF2	GATB
ATF2	TMEM154
ATF2	ARFIP1
ATF2	TMA16
ATF2	CFAP97
ATF2	SNX25
ATF2	LRP2BP
ATF2	IL32
ATF2	CORO7
ATF2	CDIP1
ATF2	C16orf72
ATF2	PARN
ATF2	COQ7
ATF2	ITPRIPL2
ATF2	DCUN1D3
ATF2	LYRM1
ATF2	ERI2
ATF2	METTL9
ATF2	ARHGAP17
ATF2	ITGAL
ATF2	LONP2
ATF2	SIAH1
ATF2	N4BP1
ATF2	SLC12A3
ATF2	HERPUD1
ATF2	GOT2
ATF2	TK2
ATF2	CMTM1
ATF2	SNTB2
ATF2	DDX19A
ATF2	ST3GAL2
ATF2	CFDP1
ATF2	TMEM170A
ATF2	GABARAPL2
ATF2	ADAT1
ATF2	PLCG2
ATF2	FBXO31
ATF2	MAP1LC3B
ATF2	SLC7A5
ATF2	CA5A
ATF2	ANKRD11
ATF2	SPG7
ATF2	TRAPPC12
ATF2	PDIA6
ATF2	LPIN1
ATF2	LAPTM4A
ATF2	RHOB
ATF2	DTNB
ATF2	RBKS
ATF2	RASGRP3
ATF2	MTA3
ATF2	THADA
ATF2	ATP6V1E2
ATF2	RHOQ
ATF2	FBXO11
ATF2	FOXN2
ATF2	SPTBN1
ATF2	SERTAD2
ATF2	SLC1A4
ATF2	CEP68
ATF2	ACTR2
ATF2	SPRED2
ATF2	C2orf42
ATF2	MTHFD2
ATF2	SLC4A5
ATF2	DOK1
ATF2	LOXL3
ATF2	M1AP
ATF2	CHMP3
ATF2	ARID5A
ATF2	TBC1D8
ATF2	NCK2
ATF2	ACTR3
ATF2	CLASP1
ATF2	IWS1
ATF2	SPOPL
ATF2	ZEB2
ATF2	PRPF40A
ATF2	GPD2
ATF2	CERS6
ATF2	HNRNPA3
ATF2	NABP1
ATF2	SLC39A10
ATF2	ANKRD44
ATF2	CFLAR
ATF2	KLF7
ATF2	DOCK10
ATF2	GPR55
ATF2	MTERF4
ATF2	HES4
ATF2	ISG15
ATF2	RERE
ATF2	SPEN
ATF2	FBXO42
ATF2	SZRD1
ATF2	USP48
ATF2	E2F2
ATF2	MDS2
ATF2	STPG1
ATF2	ZNF593
ATF2	ARID1A
ATF2	SLC9A1
ATF2	WASF2
ATF2	STX12
ATF2	THEMIS2
ATF2	DNAJC8
ATF2	TAF12
ATF2	LAPTM5
ATF2	S100PBP
ATF2	MACF1
ATF2	NFYC
ATF2	KIF2C
ATF2	GPBP1L1
ATF2	MAST2
ATF2	TSPAN1
ATF2	KTI12
ATF2	PDE4B
ATF2	MCOLN2
ATF2	EVI5
ATF2	BCAR3
ATF2	STRIP1
ATF2	DENND2D
ATF2	CHI3L2
ATF2	WNT2B
ATF2	CD101
ATF2	TTF2
ATF2	BOLA1
ATF2	OTUD7B
ATF2	C1orf54
ATF2	PRPF3
ATF2	ENSA
ATF2	DENND4B
ATF2	PMVK
ATF2	FDPS
ATF2	LMNA
ATF2	PMF1-BGLAP
ATF2	PMF1
ATF2	SMG5
ATF2	MEF2D
ATF2	IFI16
ATF2	TAGLN2
ATF2	DCAF8
ATF2	CD48
ATF2	DUSP12
ATF2	RGS5
ATF2	NUF2
ATF2	SCYL3
ATF2	SUCO
ATF2	RABGAP1L
ATF2	FAM20B
ATF2	IER5
ATF2	GLUL
ATF2	NCF2
ATF2	ARPC5
ATF2	RGL1
ATF2	IVNS1ABP
ATF2	CDC73
ATF2	TMEM9
ATF2	BTG2
ATF2	MDM4
ATF2	RBBP5
ATF2	TRAF3IP3
ATF2	C1orf74
ATF2	HHAT
ATF2	ATF3
ATF2	LYPLAL1
ATF2	DUSP10
ATF2	IRF2BP2
ATF2	KLF6
ATF2	NET1
ATF2	IL2RA
ATF2	RBM17
ATF2	USP6NL
ATF2	UPF2
ATF2	DHTKD1
ATF2	PHYH
ATF2	FRMD4A
ATF2	DCLRE1C
ATF2	VIM
ATF2	KIAA1217
ATF2	CREM
ATF2	ZNF487
ATF2	CCDC6
ATF2	ANK3
ATF2	ARID5B
ATF2	JMJD1C
ATF2	SRGN
ATF2	SAR1A
ATF2	ASCC1
ATF2	ANAPC16
ATF2	ADK
ATF2	CCSER2
ATF2	IFIT3
ATF2	LIPA
ATF2	IFIT1
ATF2	RRP12
ATF2	ARL3
ATF2	SFXN2
ATF2	MXI1
ATF2	DCLRE1A
ATF2	NHLRC2
ATF2	AFAP1L2
ATF2	NANOS1
ATF3	SLC35F6
ATF3	CENPA
ATF3	YPEL5
ATF3	CCT4
ATF3	COMMD1
ATF3	FAHD2A
ATF3	REV1
ATF3	SLC35F5
ATF3	TMEM185B
ATF3	FAM168B
ATF3	CNPPD1
ATF3	ARMC9
ATF3	NDUFA10
ATF3	THOC1
ATF3	METTL4
ATF3	NDC80
ATF3	ANKRD12
ATF3	CHMP1B
ATF3	FAM210A
ATF3	RNMT
ATF3	DYM
ATF3	SEC11C
ATF3	ATP9B
ATF3	CTDP1
ATF3	GTPBP6
ATF3	PPP2R3B
ATF3	TCEANC
ATF3	TXLNG
ATF3	GK
ATF3	KDM6A
ATF3	HDAC6
ATF3	RRAGB
ATF3	GLA
ATF3	HNRNPH2
ATF3	ARMCX3
ATF3	CXorf56
ATF3	RNH1
ATF3	PIDD1
ATF3	RPLP2
ATF3	CTSD
ATF3	HPS5
ATF3	GTF2H1
ATF3	PRMT3
ATF3	NAT10
ATF3	COMMD9
ATF3	MTCH2
ATF3	CCDC86
ATF3	UBXN1
ATF3	NAA40
ATF3	KAT5
ATF3	RCE1
ATF3	RAD9A
ATF3	RPS6KB2
ATF3	NDUFV1
ATF3	LAMTOR1
ATF3	UVRAG
ATF3	SIK3
ATF3	UBE4A
ATF3	KMT2A
ATF3	VPS11
ATF3	HINFP
ATF3	RPUSD4
ATF3	FAM118B
ATF3	FOXRED1
ATF3	TRMT2A
ATF3	RANBP1
ATF3	KLHL22
ATF3	MED15
ATF3	PI4KA
ATF3	SNAP29
ATF3	HPS4
ATF3	SRRD
ATF3	MORC2
ATF3	TOM1
ATF3	FOXRED2
ATF3	CBX6
ATF3	TEF
ATF3	TUBGCP6
ATF3	AP5S1
ATF3	GZF1
ATF3	MAPRE1
ATF3	DHX35
ATF3	WFDC3
ATF3	DNTTIP1
ATF3	CTSA
ATF3	NEURL2
ATF3	ARFGEF2
ATF3	TMEM189
ATF3	TPD52L2
ATF3	SPSB2
ATF3	MAGOHB
ATF3	CCDC91
ATF3	TWF1
ATF3	SCAF11
ATF3	MAP3K12
ATF3	ITGA7
ATF3	BLOC1S1
ATF3	CDK4
ATF3	TBK1
ATF3	GNS
ATF3	SLC35E3
ATF3	UTP20
ATF3	C12orf73
ATF3	GLT8D2
ATF3	HCFC2
ATF3	SART3
ATF3	ISCU
ATF3	MAPKAPK5
ATF3	TMEM116
ATF3	ERP29
ATF3	PLBD2
ATF3	SLC8B1
ATF3	C12orf49
ATF3	RNFT2
ATF3	SPPL3
ATF3	VPS33A
ATF3	SCARB1
ATF3	DDX51
ATF3	NOC4L
ATF3	CLPTM1L
ATF3	CDK7
ATF3	CCDC125
ATF3	BDP1
ATF3	APC
ATF3	FNIP1
ATF3	RAD50
ATF3	IL5
ATF3	AFF4
ATF3	CDKL3
ATF3	UBE2B
ATF3	APBB3
ATF3	SLC35A4
ATF3	GNPDA1
ATF3	SLC36A1
ATF3	TTC1
ATF3	ATP6V0E1
ATF3	CREBRF
ATF3	RAB24
ATF3	PRELID1
ATF3	GET4
ATF3	ZFAND2A
ATF3	SNX8
ATF3	AP5Z1
ATF3	USP42
ATF3	KLHL7
ATF3	SKAP2
ATF3	C7orf25
ATF3	PURB
ATF3	LANCL2
ATF3	GUSB
ATF3	POM121
ATF3	EIF4H
ATF3	GTPBP10
ATF3	BET1
ATF3	VGF
ATF3	MKLN1
ATF3	SLC37A3
ATF3	ABCF2
ATF3	INSIG1
ATF3	RANBP6
ATF3	KDM4C
ATF3	PLIN2
ATF3	APTX
ATF3	NFX1
ATF3	UBAP2
ATF3	SLC25A51
ATF3	SECISBP2
ATF3	SPTLC1
ATF3	PTPDC1
ATF3	ZNF367
ATF3	ATP6V1G1
ATF3	MEGF9
ATF3	TTLL11
ATF3	MRRF
ATF3	RBM18
ATF3	STRBP
ATF3	DOLK
ATF3	NUP188
ATF3	NTMT1
ATF3	FUBP3
ATF3	NUP214
ATF3	C9orf116
ATF3	MRPS2
ATF3	DPP7
ATF3	SDF4
ATF3	B3GALT6
ATF3	SSU72
ATF3	MIB2
ATF3	AGTRAP
ATF3	MTHFR
ATF3	CLCN6
ATF3	MFN2
ATF3	MUL1
ATF3	ZBTB40
ATF3	STMN1
ATF3	DHDDS
ATF3	DNAJC8
ATF3	MECR
ATF3	PEF1
ATF3	PHC2
ATF3	THRAP3
ATF3	RRAGC
ATF3	RLF
ATF3	YBX1
ATF3	ATP6V0B
ATF3	FAF1
ATF3	CDKN2C
ATF3	CC2D1B
ATF3	MAGOH
ATF3	PKN2
ATF3	NRAS
ATF3	UBAP2L
ATF3	C1orf43
ATF3	UBE2Q1
ATF3	ADAR
ATF3	PRDX6
ATF3	TPR
ATF3	KLHL12
ATF3	MIA3
ATF3	C1orf35
ATF3	MRPL55
ATF3	NUP133
ATF3	OTUD1
ATF3	OGDHL
ATF3	SLC25A16
ATF3	HPS1
ATF3	NOLC1
ATF3	CACUL1
ATF3	C6orf52
ATF3	PAK1IP1
ATF3	TUBB
ATF3	EHMT2
ATF3	C2
ATF3	NELFE
ATF3	SKIV2L
ATF3	STK19
ATF3	DXO
ATF3	CUTA
ATF3	SYNGAP1
ATF3	SNRPC
ATF3	MTCH1
ATF3	CMTR1
ATF3	MRPL2
ATF3	KLC4
ATF3	DNPH1
ATF3	ZNF318
ATF3	SLC35B2
ATF3	CEP162
ATF3	ZNF292
ATF3	MDN1
ATF3	ATG5
ATF3	CD164
ATF3	CENPW
ATF3	PPIL4
ATF3	RMND1
ATF3	TULP4
ATF3	OSGEP
ATF3	APEX1
ATF3	PNP
ATF3	NUBPL
ATF3	MAX
ATF3	ZFYVE26
ATF3	ENTPD5
ATF3	ANGEL1
ATF3	ATXN3
ATF3	SETD3
ATF3	CCNK
ATF3	PINX1
ATF3	CNOT7
ATF3	VPS37A
ATF3	BNIP3L
ATF3	ATP6V1H
ATF3	MTDH
ATF3	ATP6V1C1
ATF3	NSMCE2
ATF3	PHF20L1
ATF3	PTP4A3
ATF3	ZC3H3
ATF3	CYHR1
ATF3	KIFC2
ATF3	BSG
ATF3	CSNK1G2
ATF3	TIMM13
ATF3	SGTA
ATF3	THOP1
ATF3	DOHH
ATF3	PIAS4
ATF3	PTPRS
ATF3	LONP1
ATF3	CATSPERD
ATF3	MCOLN1
ATF3	NDUFA7
ATF3	RPS28
ATF3	MRPL4
ATF3	ILF3
ATF3	QTRT1
ATF3	ELAVL3
ATF3	RAD23A
ATF3	SLC35E1
ATF3	CCDC124
ATF3	GDF15
ATF3	ZNF507
ATF3	TMEM147
ATF3	HAUS5
ATF3	RBM42
ATF3	THAP8
ATF3	WDR62
ATF3	MAP4K1
ATF3	EIF3K
ATF3	DYRK1B
ATF3	C19orf47
ATF3	PLD3
ATF3	CCDC9
ATF3	KPTN
ATF3	NAPA
ATF3	RPL18
ATF3	SPHK2
ATF3	BAX
ATF3	TFPT
ATF3	PRPF31
ATF3	TSR3
ATF3	GNPTG
ATF3	CLCN7
ATF3	HAGH
ATF3	FAHD1
ATF3	TBL3
ATF3	NTHL1
ATF3	TSC2
ATF3	RNPS1
ATF3	ATP6V0C
ATF3	AMDHD2
ATF3	TRAP1
ATF3	CORO7
ATF3	CORO7-PAM16
ATF3	UBN1
ATF3	GLYR1
ATF3	NAGPA
ATF3	ALG1
ATF3	COQ7
ATF3	THUMPD1
ATF3	EEF2K
ATF3	USP31
ATF3	CLN3
ATF3	SPNS1
ATF3	N4BP1
ATF3	HERPUD1
ATF3	SLC38A7
ATF3	ATP6V0D1
ATF3	DUS2
ATF3	DDX28
ATF3	WWP2
ATF3	DDX19A
ATF3	CMTR2
ATF3	ATXN1L
ATF3	IST1
ATF3	GAN
ATF3	HSDL1
ATF3	DNAAF1
ATF3	MTHFSD
ATF3	ZC3H18
ATF3	RNF166
ATF3	CTU2
ATF3	TRAPPC2L
ATF3	GALNS
ATF3	SPATA2L
ATF3	CENPBD1
ATF3	RMDN3
ATF3	LRRC57
ATF3	HAUS2
ATF3	SERF2
ATF3	TRPM7
ATF3	ADAM10
ATF3	TIPIN
ATF3	MAP2K1
ATF3	PARP6
ATF3	HEXA
ATF3	ADPGK
ATF3	NPTN
ATF3	FNDC3A
ATF3	CDADC1
ATF3	RCBTB1
ATF3	LAMP1
ATF3	GLOD4
ATF3	WDR81
ATF3	SMYD4
ATF3	RPA1
ATF3	TRPV1
ATF3	SHPK
ATF3	CTNS
ATF3	RNASEK
ATF3	RNASEK-C17orf49
ATF3	C17orf49
ATF3	SLC16A13
ATF3	DVL2
ATF3	PFAS
ATF3	CTC1
ATF3	PLD6
ATF3	FLCN
ATF3	MED9
ATF3	TOP3A
ATF3	SMCR8
ATF3	LRRC37B
ATF3	AP2B1
ATF3	PEX12
ATF3	SYNRG
ATF3	RPL23
ATF3	MIEN1
ATF3	ORMDL3
ATF3	NAGLU
ATF3	MLX
ATF3	PSME3
ATF3	BECN1
ATF3	G6PC3
ATF3	SPAG9
ATF3	DHX40
ATF3	MED13
ATF3	FDXR
ATF3	MIF4GD
ATF3	RECQL5
ATF3	SAP30BP
ATF3	ITGB4
ATF3	GAA
ATF3	MAFG
ATF3	SUMF1
ATF3	FANCD2
ATF3	ATG7
ATF3	NR1D2
ATF3	NKIRAS1
ATF3	PDCD6IP
ATF3	EIF1B
ATF3	KIAA1143
ATF3	KIF15
ATF3	GMPPB
ATF3	RBM15B
ATF3	BAP1
ATF3	PHF7
ATF3	SMIM4
ATF3	NT5DC2
ATF3	ATG3
ATF3	SLC35A5
ATF3	TMEM39A
ATF3	HSPBAP1
ATF3	ACAD9
ATF3	U2SURP
ATF3	MFSD1
ATF3	EIF5A2
ATF3	EIF4G1
ATF3	SENP5
ATF3	DYRK1A
ATF3	WDR4
ATF3	NDUFV3
ATF3	RRP1
ATF3	SUMO3
ATF3	ZNF721
ATF3	PIGG
ATF3	UVSSA
ATF3	ACOX3
ATF3	PACRGL
ATF3	RFC1
ATF3	GUF1
ATF3	YIPF7
ATF3	COMMD8
ATF3	EIF4E
ATF3	SLC9B1
ATF3	EXOSC9
ATF3	ANAPC10
ATF3	ABCE1
ATF3	TBC1D20
ATF3	SIRPA
ATF3	NOP56
ATF3	PCED1A
ATF3	VPS16
ATF3	RASSF2
ATF3	TASP1
ATF3	ESF1
ATF3	NDUFAF5
ATF3	BFSP1
ATF3	PET117
ATF3	ZNF133
ATF3	DZANK1
ATF3	POLR3F
ATF3	RALGAPA2
ATF3	ENTPD6
ATF3	PDRG1
ATF3	CHMP4B
ATF3	NCOA6
ATF3	GDF5
ATF3	CEP250
ATF3	PHF20
ATF3	CNBD2
ATF3	SCAND1
ATF3	TTI1
ATF3	RPRD1B
ATF3	TOP1
ATF3	KCNK15
ATF3	STK4
ATF3	NCOA5
ATF3	ADNP
ATF3	ZFP64
ATF3	RAB22A
ATF3	GNAS
ATF3	MTG2
ATF3	SLC17A9
ATF3	YTHDF1
ATF3	KCNQ2
ATF3	UCKL1
ATF3	TCEA2
ATF3	PRKAR1B
ATF3	C7orf50
ATF3	NUDT1
ATF3	FOXK1
ATF3	WIPI2
ATF3	CYTH3
ATF3	FAM220A
ATF3	ZNF316
ATF3	TWISTNB
ATF3	TOMM7
ATF3	HOXA1
ATF3	HOXA3
ATF3	HOXA4
ATF3	HOXA7
ATF3	ZNRF2
ATF3	LSM5
ATF3	AVL9
ATF3	ANLN
ATF3	KIAA0895
ATF3	VPS41
ATF3	STK17A
ATF3	NUDCD3
ATF3	OGDH
ATF3	MRPS17
ATF3	AUTS2
ATF3	NSUN5
ATF3	TMEM60
ATF3	PHTF2
ATF3	SLC25A13
ATF3	LMTK2
ATF3	BRI3
ATF3	ZNF789
ATF3	MCM7
ATF3	AP4M1
ATF3	LAMTOR4
ATF3	GNB2
ATF3	GIGYF1
ATF3	TRIP6
ATF3	FIS1
ATF3	CUX1
ATF3	PRKRIP1
ATF3	ORAI2
ATF3	ALKBH4
ATF3	LRWD1
ATF3	EFCAB10
ATF3	HBP1
ATF3	THAP5
ATF3	DNAJB9
ATF3	PNPLA8
ATF3	AHCYL2
ATF3	CHCHD3
ATF3	CNOT4
ATF3	LUC7L2
ATF3	OR2A14
ATF3	ZNF862
ATF3	REPIN1
ATF3	ZNF775
ATF3	LMBR1
ATF3	ATP6V1E1
ATF3	BCL2L13
ATF3	MAPK1
ATF3	RASL10A
ATF3	OSM
ATF3	MTFP1
ATF3	TCN2
ATF3	PES1
ATF3	RNF185
ATF3	PISD
ATF3	HMOX1
ATF3	EIF3D
ATF3	MFNG
ATF3	PLA2G6
ATF3	PDGFB
ATF3	ATF4
ATF3	RBX1
ATF3	PHF5A
ATF3	ACO2
ATF3	CENPM
ATF3	PARVB
ATF3	TBC1D22A
ATF3	MAPK12
ATF3	LMF2
ATF3	NCAPH2
ATF3	SCO2
ATF3	TYMP
ATF3	ODF3B
ATF3	IFITM3
ATF3	HRAS
ATF3	LRRC56
ATF3	HPX
ATF3	TPP1
ATF3	PPFIBP2
ATF3	EIF3F
ATF3	STK33
ATF3	IPO7
ATF3	ZNF143
ATF3	RNF141
ATF3	ARNTL
ATF3	PIK3C2A
ATF3	NUCB2
ATF3	SPTY2D1
ATF3	ACCS
ATF3	SLC43A1
ATF3	CLP1
ATF3	LPXN
ATF3	ZFP91
ATF3	ZFP91-CNTF
ATF3	VPS37C
ATF3	CYB561A3
ATF3	TMEM258
ATF3	FEN1
ATF3	FADS2
ATF3	EML3
ATF3	ROM1
ATF3	TAF6L
ATF3	WDR74
ATF3	EHD1
ATF3	ATG2A
ATF3	ARL2
ATF3	ARL2-SNX15
ATF3	CDCA5
ATF3	ZFPL1
ATF3	FAU
ATF3	MRPL49
ATF3	FAM89B
ATF3	CFL1
ATF3	SNX32
ATF3	MUS81
ATF3	EFEMP2
ATF3	CNIH2
ATF3	CD248
ATF3	BRMS1
ATF3	PC
ATF3	SYT12
ATF3	CPT1A
ATF3	DHCR7
ATF3	CLPB
ATF3	ARAP1
ATF3	XRRA1
ATF3	SPCS2
ATF3	CCDC90B
ATF3	DLG2
ATF3	TMEM126B
ATF3	PICALM
ATF3	EED
ATF3	FAM76B
ATF3	CEP57
ATF3	CUL5
ATF3	C11orf1
ATF3	FDXACB1
ATF3	ALG9
ATF3	USP28
ATF3	SIDT2
ATF3	DPAGT1
ATF3	C2CD2L
ATF3	TBCEL
ATF3	SC5D
ATF3	STT3A
ATF3	CHEK1
ATF3	USP14
ATF3	LPIN2
ATF3	MYL12A
ATF3	VAPA
ATF3	SEH1L
ATF3	CEP192
ATF3	TMEM241
ATF3	TRAPPC8
ATF3	RNF138
ATF3	MAPRE2
ATF3	CTIF
ATF3	SMAD7
ATF3	TXNL1
ATF3	ZCCHC2
ATF3	BCL2
ATF3	VPS4B
ATF3	FBXO15
ATF3	TIMM21
ATF3	CNDP2
ATF3	ADNP2
ATF3	RBM17
ATF3	UPF2
ATF3	RPP38
ATF3	COMMD3
ATF3	COMMD3-BMI1
ATF3	ENKUR
ATF3	THNSL1
ATF3	ARHGAP12
ATF3	EPC1
ATF3	HNRNPF
ATF3	ERCC6
ATF3	SGMS1
ATF3	IPMK
ATF3	CISD1
ATF3	NRBF2
ATF3	SIRT1
ATF3	VPS26A
ATF3	SUPV3L1
ATF3	DNAJB12
ATF3	MICU1
ATF3	DNAJC9
ATF3	MRPS16
ATF3	ADK
ATF3	VDAC2
ATF3	COMTD1
ATF3	ZNF503
ATF3	POLR3A
ATF3	PTEN
ATF3	KLLN
ATF3	TNKS2
ATF3	MMS19
ATF3	UBTD1
ATF3	CWF19L1
ATF3	MRPL43
ATF3	LZTS2
ATF3	BTRC
ATF3	FBXW4
ATF3	TAF5
ATF3	MXI1
ATF3	SMC3
ATF3	GPAM
ATF3	TRUB1
ATF3	EIF3A
ATF3	TIAL1
ATF3	MCMBP
ATF3	SEC23IP
ATF3	PLEKHA1
ATF3	PSTK
ATF3	BUB3
ATF3	BNIP3
ATF3	KDM5A
ATF3	CCDC77
ATF3	NINJ2
ATF3	ADIPOR2
ATF3	ITFG2
ATF3	RHNO1
ATF3	FOXM1
ATF3	TULP3
ATF3	GAPDH
ATF3	COPS7A
ATF3	PTPN6
ATF3	PHB2
ATF3	EMG1
ATF3	M6PR
ATF3	KLRG1
ATF3	ATF7IP
ATF3	AMN1
ATF3	YAF2
ATF3	PPHLN1
ATF3	SLC38A2
ATF3	CCNT1
ATF3	RHEBL1
ATF3	TUBA1C
ATF3	DIP2B
ATF3	ATF1
ATF3	DAZAP2
ATF3	EIF4B
ATF3	COPZ1
ATF3	RDH5
ATF3	CD63
ATF3	ZC3H10
ATF3	ESYT1
ATF3	TIMELESS
ATF3	MIP
ATF3	SPRYD4
ATF3	DDIT3
ATF3	MBD6
ATF3	PIP4K2C
ATF3	CYP27B1
ATF3	METTL1
ATF3	TSFM
ATF3	LRIG3
ATF3	C12orf66
ATF3	YEATS4
ATF3	TMEM19
ATF3	RAB21
ATF3	OSBPL8
ATF3	ATP2B1
ATF3	CCDC38
ATF3	AMDHD1
ATF3	TDG
ATF3	PWP1
ATF3	PRDM4
ATF3	SVOP
ATF3	MVK
ATF3	MMAB
ATF3	GIT2
ATF3	SH2B3
ATF3	DDX54
ATF3	RITA1
ATF3	RBM19
ATF3	MED13L
ATF3	TRIAP1
ATF3	GATC
ATF3	C12orf43
ATF3	ANAPC5
ATF3	KDM2B
ATF3	ORAI1
ATF3	WDR66
ATF3	VPS37B
ATF3	CDK2AP1
ATF3	SBNO1
ATF3	DDX55
ATF3	EIF2B1
ATF3	GTF2H3
ATF3	PUS1
ATF3	POLE
ATF3	ZNF84
ATF3	ZNF140
ATF3	ZNF268
ATF3	RNASE11
ATF3	TMEM253
ATF3	ZNF219
ATF3	SUPT16H
ATF3	SLC7A7
ATF3	PPP1R3E
ATF3	BCL2L2
ATF3	HOMEZ
ATF3	BCL2L2-PABPN1
ATF3	NGDN
ATF3	PCK2
ATF3	NRL
ATF3	CHMP4A
ATF3	TM9SF1
ATF3	DHRS1
ATF3	NOP9
ATF3	SDR39U1
ATF3	CFL2
ATF3	PPP2R3C
ATF3	MBIP
ATF3	FBXO33
ATF3	KLHL28
ATF3	PRPF39
ATF3	VCPKMT
ATF3	GMFB
ATF3	WDHD1
ATF3	SOCS4
ATF3	ATG14
ATF3	ARID4A
ATF3	TRMT5
ATF3	SLC38A6
ATF3	ZBTB1
ATF3	ZBTB25
ATF3	RAD51B
ATF3	MED6
ATF3	ALDH6A1
ATF3	LIN52
ATF3	TMED10
ATF3	BATF
ATF3	TTLL5
ATF3	CIPC
ATF3	ADCK1
ATF3	GTF2A1
ATF3	BTBD7
ATF3	UNC79
ATF3	GSKIP
ATF3	ATG2B
ATF3	CYP46A1
ATF3	DYNC1H1
ATF3	TRMT61A
ATF3	KLC1
ATF3	BAG5
ATF3	SIVA1
ATF3	CDCA4
ATF3	NUDT14
ATF3	SSR1
ATF3	BLOC1S5
ATF3	GFOD1
ATF3	NOL7
ATF3	MCUR1
ATF3	NUP153
ATF3	E2F3
ATF3	ALDH5A1
ATF3	C6orf62
ATF3	GMNN
ATF3	ZNF322
ATF3	GPANK1
ATF3	CSNK2B
ATF3	NEU1
ATF3	HLA-DMA
ATF3	BRD2
ATF3	RGL2
ATF3	UQCC2
ATF3	TAF11
ATF3	ANKS1A
ATF3	PIM1
ATF3	FRS3
ATF3	TOMM6
ATF3	MED20
ATF3	BYSL
ATF3	UBR2
ATF3	PHF3
ATF3	UBE3D
ATF3	MAP3K7
ATF3	OSTM1
ATF3	SESN1
ATF3	CEP57L1
ATF3	ZBTB24
ATF3	RPF2
ATF3	TUBE1
ATF3	FAM229B
ATF3	GOPC
ATF3	HSF2
ATF3	RNF146
ATF3	STX7
ATF3	PEX7
ATF3	TNFAIP3
ATF3	ABRACL
ATF3	SF3B5
ATF3	TAB2
ATF3	SYNE1
ATF3	IGF2R
ATF3	QKI
ATF3	MPC1
ATF3	RNASET2
ATF3	TCTE3
ATF3	ERMARD
ATF3	PSMB1
ATF3	TBP
ATF3	SMG6
ATF3	CLUH
ATF3	PELP1
ATF3	PSMB6
ATF3	RABEP1
ATF3	DHX33
ATF3	PHF23
ATF3	GABARAP
ATF3	YBX2
ATF3	SENP3
ATF3	EIF4A1
ATF3	PER1
ATF3	SREBF1
ATF3	TOM1L2
ATF3	ATPAF2
ATF3	GID4
ATF3	PRPSAP2
ATF3	FAM83G
ATF3	ALDH3A2
ATF3	AKAP10
ATF3	SPECC1
ATF3	NATD1
ATF3	POLDIP2
ATF3	TMEM199
ATF3	SARM1
ATF3	SEBOX
ATF3	VTN
ATF3	PHF12
ATF3	PIPOX
ATF3	C17orf75
ATF3	ZNF207
ATF3	PSMD11
ATF3	CCT6B
ATF3	ZNF830
ATF3	LIG3
ATF3	RAD51D
ATF3	FNDC8
ATF3	AATF
ATF3	ARHGAP23
ATF3	SRCIN1
ATF3	PCGF2
ATF3	CWC25
ATF3	LASP1
ATF3	RPL19
ATF3	NR1D1
ATF3	RARA
ATF3	PLEKHH3
ATF3	GRN
ATF3	EFTUD2
ATF3	CCDC103
ATF3	FAM187A
ATF3	KANSL1
ATF3	HOXB3
ATF3	HOXB4
ATF3	SNF8
ATF3	SLC35B1
ATF3	FAM117A
ATF3	KAT7
ATF3	PDK2
ATF3	MRPL27
ATF3	EME1
ATF3	ACSF2
ATF3	NME1-NME2
ATF3	MBTD1
ATF3	UTP18
ATF3	TRIM25
ATF3	SCPEP1
ATF3	AKAP1
ATF3	TRIM37
ATF3	YPEL2
ATF3	USP32
ATF3	C17orf64
ATF3	BCAS3
ATF3	CCDC47
ATF3	DDX42
ATF3	DDX5
ATF3	CEP95
ATF3	LRRC37A3
ATF3	GNA13
ATF3	BPTF
ATF3	SLC39A11
ATF3	WBP2
ATF3	ACOX1
ATF3	TEN1
ATF3	TEN1-CDK3
ATF3	SRSF2
ATF3	MFSD11
ATF3	TMC6
ATF3	TMC8
ATF3	USP36
ATF3	SLC25A10
ATF3	P4HB
ATF3	ARHGDIA
ATF3	NOTUM
ATF3	ASPSCR1
ATF3	NARF
ATF3	FOXK2
ATF3	APP
ATF3	N6AMT1
ATF3	BACH1
ATF3	RCAN1
ATF3	CBR1
ATF3	PIGP
ATF3	TTC3
ATF3	HSF2BP
ATF3	RRP1B
ATF3	AGPAT3
ATF3	TRAPPC10
ATF3	SLC25A6
ATF3	GEMIN8
ATF3	AP1S2
ATF3	POLA1
ATF3	USP9X
ATF3	UXT
ATF3	FTSJ1
ATF3	OTUD5
ATF3	PRAF2
ATF3	WDR45
ATF3	CCNB3
ATF3	TSR2
ATF3	TAF1
ATF3	ATP7A
ATF3	CHM
ATF3	TIMM8A
ATF3	ARMCX6
ATF3	BEX4
ATF3	CUL4B
ATF3	HTATSF1
ATF3	MTM1
ATF3	VMA21
ATF3	HAUS7
ATF3	TREX2
ATF3	RNASEH1
ATF3	KIDINS220
ATF3	NOL10
ATF3	LAPTM4A
ATF3	PUM2
ATF3	DNMT3A
ATF3	ASXL2
ATF3	EMILIN1
ATF3	KHK
ATF3	CAD
ATF3	SLC30A3
ATF3	MPV17
ATF3	GTF3C2
ATF3	IFT172
ATF3	ZNF512
ATF3	TRMT61B
ATF3	WDR43
ATF3	CLIP4
ATF3	LRPPRC
ATF3	SRBD1
ATF3	PRKCE
ATF3	SOCS5
ATF3	C1D
ATF3	PPP3R1
ATF3	TMEM150A
ATF3	USP39
ATF3	RPIA
ATF3	ZNF514
ATF3	ZNF2
ATF3	DUSP2
ATF3	SEMA4C
[truncated: 292,698+ more rows]

## Sheet: Violin plots
Enrichment	Status	Transcription Factor
1.6699	PTC	ATF2
1.39981	Very active	ATF2
1.21859	Moderately active	ATF2
0.620904	Inactive	ATF2
1.41484	PTC	ATF3
1.3115	Very active	ATF3
1.139	Moderately active	ATF3
0.674714	Inactive	ATF3
2.07884	PTC	ATRX
2.92751	Very active	ATRX
0.79051	Moderately active	ATRX
0.215155	Inactive	ATRX
1.57627	PTC	BACH2
1.31631	Very active	BACH2
1.19992	Moderately active	BACH2
0.656459	Inactive	BACH2
1.56489	PTC	BATF
0.959227	Very active	BATF
1.22657	Moderately active	BATF
0.660217	Inactive	BATF
1.99467	PTC	BCL11A
1.30508	Very active	BCL11A
1.0768	Moderately active	BCL11A
0.541965	Inactive	BCL11A
2.25939	PTC	BCL3
2.50966	Very active	BCL3
0.829936	Moderately active	BCL3
0.287877	Inactive	BCL3
1.84603	PTC	BCL6
1.3559	Very active	BCL6
1.03301	Moderately active	BCL6
0.608582	Inactive	BCL6
1.94287	PTC	BHLHE40
1.95662	Very active	BHLHE40
0.999272	Moderately active	BHLHE40
0.384172	Inactive	BHLHE40
1.76847	PTC	BRCA1
1.6649	Very active	BRCA1
0.769	Moderately active	BRCA1
0.660103	Inactive	BRCA1
2.05943	PTC	BRD3
2.13633	Very active	BRD3
0.883398	Moderately active	BRD3
0.382381	Inactive	BRD3
1.36439	PTC	BRD4
1.23381	Very active	BRD4
1.09479	Moderately active	BRD4
0.742721	Inactive	BRD4
3.00885	PTC	BTAF1
1.61013	Very active	BTAF1
0.362317	Moderately active	BTAF1
0.295839	Inactive	BTAF1
2.08125	PTC	CBFB
2.06693	Very active	CBFB
0.986614	Moderately active	CBFB
0.300344	Inactive	CBFB
2.12692	PTC	CDK7
1.31564	Very active	CDK7
1.03732	Moderately active	CDK7
0.414127	Inactive	CDK7
2.02121	PTC	CDK8
1.27827	Very active	CDK8
1.19482	Moderately active	CDK8
0.487795	Inactive	CDK8
1.46303	PTC	CDK9
1.30258	Very active	CDK9
1.07996	Moderately active	CDK9
0.694158	Inactive	CDK9
1.44418	PTC	CEBPA
1.23418	Very active	CEBPA
1.14329	Moderately active	CEBPA
0.691378	Inactive	CEBPA
1.36791	PTC	CEBPB
1.16311	Very active	CEBPB
1.12927	Moderately active	CEBPB
0.736806	Inactive	CEBPB
2.44301	PTC	CHD1
1.34578	Very active	CHD1
1.03828	Moderately active	CHD1
0.211944	Inactive	CHD1
1.54038	PTC	CREB1
1.16934	Very active	CREB1
1.1239	Moderately active	CREB1
0.67345	Inactive	CREB1
1.65598	PTC	CREBBP
1.2208	Very active	CREBBP
1.10128	Moderately active	CREBBP
0.620842	Inactive	CREBBP
2.29246	PTC	CTBP2
1.5948	Very active	CTBP2
0.800548	Moderately active	CTBP2
0.360641	Inactive	CTBP2
1.41221	PTC	CTCF
1.34621	Very active	CTCF
1.08237	Moderately active	CTCF
0.695634	Inactive	CTCF
2.40708	PTC	CTNNB1
3.22026	Very active	CTNNB1
0	Moderately active	CTNNB1
0.591677	Inactive	CTNNB1
1.92567	PTC	CUX1
0	Very active	CUX1
1.15941	Moderately active	CUX1
0.946684	Inactive	CUX1
1.53133	PTC	E2F1
1.41155	Very active	E2F1
1.09626	Moderately active	E2F1
0.63394	Inactive	E2F1
2.11354	PTC	E2F4
2.27775	Very active	E2F4
0.901374	Moderately active	E2F4
0.274192	Inactive	E2F4
1.70431	PTC	EBF1
1.59472	Very active	EBF1
1.07701	Moderately active	EBF1
0.523334	Inactive	EBF1
2.14096	PTC	EGR1
1.99831	Very active	EGR1
0.932411	Moderately active	EGR1
0.340995	Inactive	EGR1
2.12534	PTC	ELF1
1.97404	Very active	ELF1
0.975009	Moderately active	ELF1
0.297814	Inactive	ELF1
2.49204	PTC	ELK1
1.97004	Very active	ELK1
0.682009	Moderately active	ELK1
0.278436	Inactive	ELK1
1.37628	PTC	EP300
1.25456	Very active	EP300
1.09345	Moderately active	EP300
0.734172	Inactive	EP300
1.71242	PTC	EPAS1
1.2103	Very active	EPAS1
1.34228	Moderately active	EPAS1
0.460635	Inactive	EPAS1
1.42548	PTC	ERG
1.27579	Very active	ERG
1.09347	Moderately active	ERG
0.696795	Inactive	ERG
2.4525	PTC	ERMAP
2.18735	Very active	ERMAP
1.0391	Moderately active	ERMAP
0.267929	Inactive	ERMAP
1.89128	PTC	ESRRA
2.60688	Very active	ESRRA
1.03519	Moderately active	ESRRA
0.197226	Inactive	ESRRA
1.43216	PTC	ETS1
1.31175	Very active	ETS1
1.10817	Moderately active	ETS1
0.68303	Inactive	ETS1
2.40708	PTC	ETV6
0	Very active	ETV6
0	Moderately active	ETV6
1.18335	Inactive	ETV6
1.34629	PTC	FLI1
1.25721	Very active	FLI1
1.10595	Moderately active	FLI1
0.734482	Inactive	FLI1
1.71263	PTC	FOS
1.85811	Very active	FOS
1.06259	Moderately active	FOS
0.505685	Inactive	FOS
1.47229	PTC	FOXM1
0.750352	Very active	FOXM1
1.36485	Moderately active	FOXM1
0.81571	Inactive	FOXM1
1.49854	PTC	FOXP1
1.15245	Very active	FOXP1
1.24802	Moderately active	FOXP1
0.694793	Inactive	FOXP1
1.46515	PTC	GABPA
1.28916	Very active	GABPA
1.09586	Moderately active	GABPA
0.685066	Inactive	GABPA
1.44425	PTC	HDAC1
1.33636	Very active	HDAC1
1.1196	Moderately active	HDAC1
0.662497	Inactive	HDAC1
1.38617	PTC	HDAC2
1.27839	Very active	HDAC2
1.10997	Moderately active	HDAC2
0.711797	Inactive	HDAC2
1.87752	PTC	HIF1A
1.54573	Very active	HIF1A
0.985503	Moderately active	HIF1A
0.591677	Inactive	HIF1A
0	PTC	HMGN1
3.22026	Very active	HMGN1
0.724634	Moderately active	HMGN1
1.18335	Inactive	HMGN1
1.90488	PTC	HSF1
1.29737	Very active	HSF1
1.1052	Moderately active	HSF1
0.476747	Inactive	HSF1
2.44931	PTC	IKZF1
2.25983	Very active	IKZF1
0.813624	Moderately active	IKZF1
0.207606	Inactive	IKZF1
1.4772	PTC	IRF1
1.03626	Very active	IRF1
1.13399	Moderately active	IRF1
0.729937	Inactive	IRF1
1.89649	PTC	IRF3
1.36617	Very active	IRF3
1.09793	Moderately active	IRF3
0.502029	Inactive	IRF3
1.90039	PTC	IRF4
1.30501	Very active	IRF4
1.11985	Moderately active	IRF4
0.501916	Inactive	IRF4
4.81416	PTC	IRF5
0	Very active	IRF5
0	Moderately active	IRF5
0	Inactive	IRF5
1.75847	PTC	JUND
1.34981	Very active	JUND
1.06743	Moderately active	JUND
0.662537	Inactive	JUND
1.77589	PTC	KLF3
1.66022	Very active	KLF3
1.00483	Moderately active	KLF3
0.483861	Inactive	KLF3
2.08591	PTC	LMO2
1.52435	Very active	LMO2
1.01264	Moderately active	LMO2
0.442991	Inactive	LMO2
1.89958	PTC	LYL1
1.48686	Very active	LYL1
0.935453	Moderately active	LYL1
0.599343	Inactive	LYL1
1.51214	PTC	MAF
0.99085	Very active	MAF
1.1334	Moderately active	MAF
0.743389	Inactive	MAF
1.82036	PTC	MAFK
1.16735	Very active	MAFK
1.15036	Moderately active	MAFK
0.554697	Inactive	MAFK
1.55647	PTC	MAX
1.43012	Very active	MAX
1.08723	Moderately active	MAX
0.614335	Inactive	MAX
1.30848	PTC	MAZ
1.2516	Very active	MAZ
1.10367	Moderately active	MAZ
0.755199	Inactive	MAZ
3.12659	PTC	MED1
1.33011	Very active	MED1
0.535599	Moderately active	MED1
0.315132	Inactive	MED1
1.81283	PTC	MEF2A
1.14722	Very active	MEF2A
1.18659	Moderately active	MEF2A
0.580583	Inactive	MEF2A
1.47099	PTC	MEF2C
2.68355	Very active	MEF2C
1.08695	Moderately active	MEF2C
0.558806	Inactive	MEF2C
1.96547	PTC	MTA3
1.4978	Very active	MTA3
1.13095	Moderately active	MTA3
0.568744	Inactive	MTA3
2.1791	PTC	MXI1
2.04281	Very active	MXI1
0.871476	Moderately active	MXI1
0.336239	Inactive	MXI1
1.85361	PTC	MYB
1.66819	Very active	MYB
1.05309	Moderately active	MYB
0.471231	Inactive	MYB
2.09225	PTC	MYC
2.79907	Very active	MYC
0.850755	Moderately active	MYC
0.241302	Inactive	MYC
1.73483	PTC	MYH11
1.72052	Very active	MYH11
1.0835	Moderately active	MYH11
0.483245	Inactive	MYH11
2.96256	PTC	NCOR1
0	Very active	NCOR1
0.668893	Moderately active	NCOR1
0.364109	Inactive	NCOR1
2.13458	PTC	NCOR2
1.09367	Very active	NCOR2
1.31255	Moderately active	NCOR2
0.781461	Inactive	NCOR2
1.95357	PTC	NFATC1
1.49346	Very active	NFATC1
1.13421	Moderately active	NFATC1
0.445902	Inactive	NFATC1
2.22427	PTC	NFE2
1.77726	Very active	NFE2
0.920928	Moderately active	NFE2
0.383467	Inactive	NFE2
0.962833	PTC	NFE2L2
2.57621	Very active	NFE2L2
1.5942	Moderately active	NFE2L2
0.591677	Inactive	NFE2L2
1.57817	PTC	NFIC
1.01028	Very active	NFIC
1.20595	Moderately active	NFIC
0.703342	Inactive	NFIC
2.14272	PTC	NFYA
2.41985	Very active	NFYA
0.887991	Moderately active	NFYA
0.300969	Inactive	NFYA
2.10142	PTC	NFYB
2.15614	Very active	NFYB
0.913897	Moderately active	NFYB
0.356885	Inactive	NFYB
1.94284	PTC	NOTCH1
1.76385	Very active	NOTCH1
1.01463	Moderately active	NOTCH1
0.420507	Inactive	NOTCH1
2.29246	PTC	NR2C2
2.24907	Very active	NR2C2
0.736136	Moderately active	NR2C2
0.225401	Inactive	NR2C2
2.43015	PTC	NRF1
2.34575	Very active	NRF1
0.713059	Moderately active	NRF1
0.257087	Inactive	NRF1
2.09519	PTC	PAX5
2.1006	Very active	PAX5
0.939423	Moderately active	PAX5
0.33498	Inactive	PAX5
1.8353	PTC	PBX3
1.82945	Very active	PBX3
1.03439	Moderately active	PBX3
0.458009	Inactive	PBX3
2.78993	PTC	PML
1.34227	Very active	PML
0.831938	Moderately active	PML
0.255276	Inactive	PML
2.20532	PTC	POLR2A
1.97892	Very active	POLR2A
0.912941	Moderately active	POLR2A
0.296184	Inactive	POLR2A
3.43869	PTC	POLR3G
1.84015	Very active	POLR3G
0	Moderately active	POLR3G
0.338101	Inactive	POLR3G
2.16486	PTC	POU2F1
1.89802	Very active	POU2F1
0.925813	Moderately active	POU2F1
0.358302	Inactive	POU2F1
1.77161	PTC	POU2F2
1.83426	Very active	POU2F2
1.08985	Moderately active	POU2F2
0.507422	Inactive	POU2F2
1.914	PTC	RAD21
1.50374	Very active	RAD21
1.00981	Moderately active	RAD21
0.475253	Inactive	RAD21
2.23757	PTC	RARA
1.63281	Very active	RARA
0.979787	Moderately active	RARA
0.266671	Inactive	RARA
2.74051	PTC	RBPJ
1.97982	Very active	RBPJ
0.665509	Moderately active	RBPJ
0.238018	Inactive	RBPJ
2.62591	PTC	RCOR1
2.34201	Very active	RCOR1
0.527007	Moderately active	RCOR1
0.215155	Inactive	RCOR1
2.35359	PTC	RELA
1.64591	Very active	RELA
1.01449	Moderately active	RELA
0.249819	Inactive	RELA
2.46359	PTC	REST
1.93518	Very active	REST
0.707624	Moderately active	REST
0.322228	Inactive	REST
1.90327	PTC	RFX5
1.59765	Very active	RFX5
1.1684	Moderately active	RFX5
0.330238	Inactive	RFX5
2.3205	PTC	RUNX1
1.85339	Very active	RUNX1
0.974868	Moderately active	RUNX1
0.259657	Inactive	RUNX1
2.7714	PTC	RXRA
1.81031	Very active	RXRA
0.658046	Moderately active	RXRA
0.243067	Inactive	RXRA
2.50982	PTC	SIN3A
1.80649	Very active	SIN3A
0.804167	Moderately active	SIN3A
0.259761	Inactive	SIN3A
2.55667	PTC	SIX5
2.03768	Very active	SIX5
0.769668	Moderately active	SIX5
0.187197	Inactive	SIX5
1.95727	PTC	SMC3
1.57218	Very active	SMC3
0.988138	Moderately active	SMC3
0.464178	Inactive	SMC3
2.19263	PTC	SP1
2.04148	Very active	SP1
0.903358	Moderately active	SP1
0.319606	Inactive	SP1
1.57855	PTC	SPI1
1.44783	Very active	SPI1
1.09191	Moderately active	SPI1
0.574776	Inactive	SPI1
2.00896	PTC	SPIB
1.45302	Very active	SPIB
0.992925	Moderately active	SPIB
0.527391	Inactive	SPIB
2.3133	PTC	SREBF1
1.33829	Very active	SREBF1
1.05401	Moderately active	SREBF1
0.215155	Inactive	SREBF1
1.60472	PTC	SREBF2
1.43123	Very active	SREBF2
0	Moderately active	SREBF2
1.31484	Inactive	SREBF2
2.12992	PTC	SRF
1.69507	Very active	SRF
0.945354	Moderately active	SRF
0.387963	Inactive	SRF
1.87933	PTC	STAG1
1.65148	Very active	STAG1
1.03211	Moderately active	STAG1
0.452178	Inactive	STAG1
2.12328	PTC	STAT1
1.66872	Very active	STAT1
0.91344	Moderately active	STAT1
0.447849	Inactive	STAT1
2.33414	PTC	STAT3
1.171	Very active	STAT3
0.79051	Moderately active	STAT3
0.502029	Inactive	STAT3
2.04187	PTC	STAT5A
1.46577	Very active	STAT5A
1.08945	Moderately active	STAT5A
0.424375	Inactive	STAT5A
1.94545	PTC	STAT5B
1.26458	Very active	STAT5B
1.10846	Moderately active	STAT5B
0.4701	Inactive	STAT5B
1.20354	PTC	STAT6
0.644053	Very active	STAT6
0.869561	Moderately active	STAT6
1.30169	Inactive	STAT6
4.81416	PTC	SUPT20H
0	Very active	SUPT20H
0	Moderately active	SUPT20H
0	Inactive	SUPT20H
2.35461	PTC	TAF1
2.00884	Very active	TAF1
0.827922	Moderately active	TAF1
0.295012	Inactive	TAF1
2.10196	PTC	TBL1XR1
2.17708	Very active	TBL1XR1
0.938963	Moderately active	TBL1XR1
0.400007	Inactive	TBL1XR1
2.13679	PTC	TBP
2.16393	Very active	TBP
0.873918	Moderately active	TBP
0.31598	Inactive	TBP
2.08155	PTC	TCF12
1.82964	Very active	TCF12
0.985897	Moderately active	TCF12
0.371589	Inactive	TCF12
1.75577	PTC	TCF3
1.59156	Very active	TCF3
1.05328	Moderately active	TCF3
0.518022	Inactive	TCF3
1.53178	PTC	TCF7L2
1.171	Very active	TCF7L2
0.856386	Moderately active	TCF7L2
0.968199	Inactive	TCF7L2
1.92499	PTC	TFAP4
1.5727	Very active	TFAP4
0.997712	Moderately active	TFAP4
0.477899	Inactive	TFAP4
3.26675	PTC	TP53
2.76023	Very active	TP53
0.103519	Moderately active	TP53
0.253576	Inactive	TP53
2.03957	PTC	USF1
1.90487	Very active	USF1
0.968496	Moderately active	USF1
0.382154	Inactive	USF1
1.90991	PTC	USF2
1.90977	Very active	USF2
1.02545	Moderately active	USF2
0.399291	Inactive	USF2
2.51174	PTC	VDR
0.98008	Very active	VDR
1.0712	Moderately active	VDR
0.360151	Inactive	VDR
4.81416	PTC	WRNIP1
0	Very active	WRNIP1
0	Moderately active	WRNIP1
0	Inactive	WRNIP1
2.14397	PTC	YY1
1.93543	Very active	YY1
0.884765	Moderately active	YY1
0.382037	Inactive	YY1
2.77891	PTC	ZBTB33
2.30393	Very active	ZBTB33
0.518438	Moderately active	ZBTB33
0.230898	Inactive	ZBTB33
2.07307	PTC	ZEB1
2.07884	Very active	ZEB1
0.969458	Moderately active	ZEB1
0.324842	Inactive	ZEB1
2.45636	PTC	ZNF143
2.29222	Very active	ZNF143
0.725775	Moderately active	ZNF143
0.238534	Inactive	ZNF143
2.0385	PTC	ZNF384
1.52962	Very active	ZNF384
1.1096	Moderately active	ZNF384
0.473342	Inactive	ZNF384
0.962833	PTC	ZZZ3
0	Very active	ZZZ3
0.579707	Moderately active	ZZZ3
1.42003	Inactive	ZZZ3

## Sheet: pvalues
	group1	group2	p	p.signif	method
Enrichment	PTC	Very active	5.38236e-14	****	Wilcoxon
Enrichment	PTC	Moderately active	1.75241e-22	****	Wilcoxon
Enrichment	PTC	Inactive	8.27812e-23	****	Wilcoxon
Enrichment	Very active	Moderately active	4.38717e-18	****	Wilcoxon
Enrichment	Very active	Inactive	2.29943e-20	****	Wilcoxon
Enrichment	Moderately active	Inactive	2.13086e-17	****	Wilcoxon
