# Supplementary material for: Synergistic and antagonistic activities of IRF8 and FOS enhancer pairs during an immune-cell fate switch
Source: EMBO J. 2025 Feb 19;44(7):2025–55. doi: 10.1038/s44318-025-00380-w (PMC11961672; doi:10.1038/s44318-025-00380-w)
Supplement: Supplementary file 3 — Source data Fig. 1 [file 44318_2025_380_MOESM3_ESM.zip › Figure 1/1G/Tissue_specificity_scores.xlsx]

## Sheet: Blood Tissue Specificity score
Tissue specificity score	Status	Genes
0	PTC	SAMD11
0	PTC	NOC2L
0.44	PTC	KLHL17
0.72	PTC	PLEKHN1
0.6	PTC	PERM1
0.08	PTC	HES4
0.92	PTC	ISG15
0	PTC	AGRN
0.52	PTC	RNF223
0.56	PTC	C1orf159
0.4	PTC	TTLL10
0.96	PTC	TNFRSF18
0.96	PTC	TNFRSF4
0.08	PTC	SDF4
0.48	PTC	B3GALT6
0.84	PTC	C1QTNF12
0.96	PTC	UBE2J2
0.16	PTC	SCNN1D
0.12	PTC	ACAP3
0.84	PTC	PUSL1
0.04	PTC	INTS11
0.56	PTC	CPTP
0.96	PTC	TAS1R3
0	PTC	DVL1
0	PTC	MXRA8
0.6	PTC	AURKAIP1
0	PTC	CCNL2
0.04	PTC	MRPL20
0	PTC	ANKRD65
0	PTC	TMEM88B
0	PTC	VWA1
0.2	PTC	ATAD3C
0.2	PTC	ATAD3B
0.36	PTC	ATAD3A
0.24	PTC	TMEM240
0.92	PTC	SSU72
0.84	PTC	FNDC10
0.28	PTC	MIB2
0.68	PTC	MMP23B
0.84	PTC	CDK11B
0.84	PTC	SLC35E2B
0.92	PTC	CDK11A
1	PTC	NADK
0.64	PTC	GNB1
0.24	PTC	CALML6
0	PTC	TMEM52
0.8	PTC	CFAP74
0.84	PTC	PRKCZ
1	PTC	FAAP20
0.12	PTC	SKI
0.04	PTC	MORN1
0.24	PTC	RER1
0.76	PTC	PLCH2
0	PTC	PEX10
0.92	PTC	PANK4
0	PTC	HES5
0.76	PTC	TNFRSF14
0.68	PTC	MEGF6
0.32	PTC	TPRG1L
1	PTC	WRAP73
0.68	PTC	TP73
0	PTC	CCDC27
1	PTC	SMIM1
0	PTC	LRRC47
0.16	PTC	CEP104
0.84	PTC	DFFB
0.76	PTC	C1orf174
0.96	PTC	MAD2L2
1	PTC	DRAXIN
1	PTC	AGTRAP
0.96	PTC	C1orf167
0.84	PTC	MTHFR
0	PTC	CLCN6
0.92	PTC	NPPA
0.8	PTC	NPPB
1	PTC	KIAA2013
0.72	PTC	PLOD1
0.68	PTC	USP48
0.08	PTC	LDLRAD2
0	PTC	HSPG2
0.12	PTC	CELA3B
0.04	PTC	CELA3A
1	PTC	CDC42
1	PTC	E2F2
0.04	PTC	ID3
1	PTC	MDS2
0	PTC	RPL11
0.04	PTC	ELOA
0.2	PTC	PITHD1
0.96	PTC	LYPLA2
0.52	PTC	GALE
0.68	PTC	HMGCL
0.36	PTC	FUCA1
0.96	PTC	CNR2
0.12	PTC	PNRC2
0	PTC	SRSF10
0.76	PTC	PTP4A2
0.08	PTC	KHDRBS1
0.92	PTC	TMEM39B
0.56	PTC	KPNA6
0	PTC	TXLNA
0.8	PTC	CCDC28B
0.36	PTC	IQCC
0.68	PTC	DCDC2B
0.04	PTC	EIF3I
0.96	PTC	TMEM234
0.12	PTC	FAM167B
1	PTC	LCK
0.44	PTC	HDAC1
0.36	PTC	MARCKSL1
0.96	PTC	TSSK3
0.36	PTC	TEKT2
0.68	PTC	ADPRHL2
0.28	PTC	COL8A2
0.76	PTC	TRAPPC3
0.68	PTC	MAP7D1
0.32	PTC	THRAP3
0.64	PTC	SH3D21
0.28	PTC	EVA1B
1	PTC	STK40
0.96	PTC	LSM10
0	PTC	OSCP1
0.2	PTC	MRPS15
0.6	PTC	AKIRIN1
0	PTC	NDUFS5
0.16	PTC	MACF1
0.96	PTC	TESK2
0.72	PTC	CCDC163
0.24	PTC	MMACHC
0	PTC	PRDX1
0.16	PTC	AKR1A1
0.08	PTC	NASP
1	PTC	CCDC17
0.76	PTC	GPBP1L1
0.88	PTC	TMEM69
0.4	PTC	IPP
0.52	PTC	CPT2
0.08	PTC	MAGOH
0.88	PTC	LRP8
0.96	PTC	LRRC8C
0.88	PTC	LRRC8D
0	PTC	ZNF326
0.84	PTC	POLR3C
0.48	PTC	RNF115
0.96	PTC	NUDT17
0.04	PTC	PIAS3
0.2	PTC	ANKRD35
0	PTC	ITGA10
0.2	PTC	PEX11B
0.88	PTC	RBM8A
0.52	PTC	LIX1L
0.2	PTC	POLR3GL
0.88	PTC	ANKRD34A
0.8	PTC	TXNIP
0.48	PTC	CERS2
0.8	PTC	ANXA9
0.92	PTC	MINDY1
0.76	PTC	PRUNE1
0.68	PTC	BNIPL
0.6	PTC	C1orf56
1	PTC	CDC42SE1
0.92	PTC	MLLT11
0	PTC	GABPB2
0.04	PTC	SEMA6C
1	PTC	TNFAIP8L2
0.28	PTC	LYSMD1
1	PTC	SCNM1
0.96	PTC	TMOD4
0.72	PTC	VPS72
0.08	PTC	PIP5K1A
0.72	PTC	PSMD4
1	PTC	ZNF687
0.24	PTC	PI4KB
0.6	PTC	RFX5
0.72	PTC	S100A6
1	PTC	S100A5
1	PTC	S100A4
0.24	PTC	S100A3
0.36	PTC	S100A2
0	PTC	S100A16
0.36	PTC	S100A14
0	PTC	S100A13
0.44	PTC	S100A1
0.76	PTC	CHTOP
0.2	PTC	SNAPIN
0.04	PTC	ILF2
0	PTC	NPR1
0.28	PTC	INTS3
0.56	PTC	SLC27A3
1	PTC	GATAD2B
0.96	PTC	DENND4B
1	PTC	CRTC2
0.12	PTC	SLC39A1
0.24	PTC	CREB3L4
0.48	PTC	JTB
0	PTC	RAB13
0	PTC	RPS27
0.96	PTC	NUP210L
0	PTC	PMVK
0.64	PTC	PBXIP1
0.32	PTC	PYGO2
0.12	PTC	SHC1
0.12	PTC	CKS1B
0.88	PTC	FLAD1
0	PTC	LENEP
0.96	PTC	ZBTB7B
0.52	PTC	DCST2
0.8	PTC	DCST1
0.24	PTC	ADAM15
0.76	PTC	EFNA4
0.72	PTC	EFNA3
0.04	PTC	EFNA1
0.64	PTC	SLC50A1
0	PTC	DPM3
0.28	PTC	KRTCAP2
0.92	PTC	TRIM46
0.2	PTC	MUC1
0.36	PTC	THBS3
0.96	PTC	MTX1
1	PTC	GBA
0.08	PTC	FAM189B
0.08	PTC	SCAMP3
0.2	PTC	CLK2
0.04	PTC	HCN3
0.88	PTC	PKLR
0.44	PTC	FDPS
0.12	PTC	RUSC1
0.36	PTC	MEF2D
0.84	PTC	IQGAP3
0.96	PTC	TTC24
0	PTC	NAXE
0	PTC	GPATCH4
0.12	PTC	HAPLN2
0.44	PTC	BCAN
0	PTC	NES
0.52	PTC	CRABP2
0.96	PTC	ISG20L2
0.2	PTC	RRNAD1
0	PTC	MRPL24
0.76	PTC	HDGF
0.92	PTC	PRCC
0.96	PTC	SLAMF6
0.96	PTC	CD84
1	PTC	SLAMF1
1	PTC	CD48
0.6	PTC	F11R
0.48	PTC	TSTD1
0.96	PTC	USF1
1	PTC	ARHGAP30
0.52	PTC	NECTIN4
0	PTC	KLHDC9
0	PTC	PFDN2
0.84	PTC	NIT1
1	PTC	DEDD
0.08	PTC	UFC1
0.24	PTC	USP21
0.68	PTC	PPOX
0.96	PTC	B4GALT3
0.04	PTC	ADAMTS4
0.08	PTC	NDUFS2
1	PTC	FCER1G
0.96	PTC	APOA2
0.88	PTC	TOMM40L
0.88	PTC	NR1I3
0.32	PTC	PCP4L1
0.96	PTC	MPZ
0.76	PTC	SDHC
0.08	PTC	MGST3
0	PTC	ALDH9A1
0	PTC	TMCO1
0.44	PTC	UCK2
0.4	PTC	CREG1
1	PTC	RCSD1
0.2	PTC	MPZL1
0.16	PTC	KIAA1614
1	PTC	STX6
1	PTC	MR1
0.8	PTC	IER5
1	PTC	KIF21B
0.88	PTC	CACNA1S
0.6	PTC	ASCL5
0	PTC	TMEM9
0.28	PTC	IGFN1
0.6	PTC	PKP1
0.64	PTC	TNNT2
0.36	PTC	LAD1
0.64	PTC	TNNI1
0	PTC	PHLDA3
0.04	PTC	CSRP1
0.04	PTC	NAV1
0.08	PTC	IPO9
0.24	PTC	SHISA4
0	PTC	LMOD1
0	PTC	TIMM17A
0.92	PTC	RNPEP
0.44	PTC	ELF3
0.88	PTC	GPR37L1
1	PTC	ARL8A
1	PTC	PTPN7
0.92	PTC	LGR6
0.92	PTC	KDM5B
0.96	PTC	RABIF
0.84	PTC	KLHL12
1	PTC	ADIPOR1
0.6	PTC	CYB5R1
1	PTC	TMEM183A
0.48	PTC	PPFIA4
0	PTC	MYOG
0.04	PTC	ADORA1
0.96	PTC	MYBPH
0.88	PTC	CHI3L1
1	PTC	CHIT1
0.24	PTC	BTG2
0.96	PTC	PPP1R15B
0.08	PTC	PIK3C2B
1	PTC	MDM4
0.88	PTC	LRRN2
0.8	PTC	INTS7
0.92	PTC	DTL
0.96	PTC	PPP2R5A
0.04	PTC	NENF
0.16	PTC	ATF3
0	PTC	FAM71A
0.84	PTC	BATF3
1	PTC	NSL1
0.8	PTC	TATDN3
0	PTC	SPATA45
0.76	PTC	FLVCR1
0.16	PTC	VASH2
0.08	PTC	ANGEL2
0.28	PTC	RPS6KC1
0.04	PTC	TARBP1
0.08	PTC	IRF2BP2
0	PTC	TOMM20
0.68	PTC	RBM34
0.52	PTC	ARID4B
0.04	PTC	DESI2
0.04	PTC	COX20
0.08	PTC	HNRNPU
0.64	PTC	EFCAB2
0	PTC	TFB2M
0.24	PTC	CNST
0.04	PTC	SCCPDH
0.92	PTC	AHCTF1
1	PTC	ZNF695
0	PTC	ZNF670
1	PTC	ZNF669
0.72	PTC	ZNF124
0.12	PTC	ZNF496
1	PTC	NLRP3
0.88	PTC	LYPD8
1	PTC	SH3BP5L
0.96	PTC	ZNF672
0.32	PTC	ZNF692
0.68	PTC	PGBD2
0.36	PTC	GDI2
0	PTC	ANKRD16
0.4	PTC	IL15RA
0.92	PTC	IL2RA
0.04	PTC	RBM17
0.92	PTC	PFKFB3
0.48	PTC	SFMBT2
0.16	PTC	RET
1	PTC	CSGALNACT2
0.96	PTC	RASGEF1A
0	PTC	FXYD4
0.24	PTC	HNRNPF
0.96	PTC	ZNF487
0.72	PTC	TMEM72
0.64	PTC	RASSF4
0.08	PTC	ZNF22
0.88	PTC	ASCC1
0.12	PTC	ANAPC16
0.8	PTC	DDIT4
1	PTC	DNAJB12
0.92	PTC	MICU1
0.16	PTC	SEC24C
0.88	PTC	FUT11
0.52	PTC	CHCHD1
0.68	PTC	ZSWIM8
1	PTC	NDST2
0.8	PTC	CAMK2G
0.24	PTC	PLAU
0.8	PTC	C10orf55
0.28	PTC	VCL
0	PTC	DYDC2
0	PTC	DYDC1
1	PTC	TSPAN14
1	PTC	SH2D4B
0.2	PTC	IDE
0.96	PTC	KIF11
0.84	PTC	HHEX
1	PTC	EXOC6
0.52	PTC	CCNJ
0	PTC	ZNF518A
0.64	PTC	BLNK
0	PTC	DNTT
0.04	PTC	TM9SF3
1	PTC	PIK3AP1
1	PTC	LCOR
0.04	PTC	SLF2
0	PTC	SEMA4G
0	PTC	MRPL43
0.16	PTC	TWNK
0	PTC	LZTS2
0.36	PTC	PDZD7
0.52	PTC	SFXN3
0.04	PTC	KAZALD1
0	PTC	TLX1
1	PTC	NFKB2
0.48	PTC	PSD
0.72	PTC	FBXL15
0.08	PTC	CUEDC2
0.64	PTC	C10orf95
1	PTC	MFSD13A
0.72	PTC	ACTR1A
0.96	PTC	SUFU
0.28	PTC	TRIM8
0.24	PTC	ARL3
0.36	PTC	SFXN2
0.32	PTC	WBP1L
0.04	PTC	SH3PXD2A
0	PTC	EIF3A
0.04	PTC	SFXN4
0.08	PTC	PRDX3
0.36	PTC	GRK5
0.96	PTC	RGS10
0.2	PTC	TIAL1
0	PTC	BAG3
0.04	PTC	INPP5F
1	PTC	MCMBP
0.04	PTC	SEC23IP
1	PTC	CHST15
0.12	PTC	OAT
0	PTC	NKX1-2
0.84	PTC	LHPP
0.96	PTC	FAM53B
1	PTC	PTPRE
0.92	PTC	MKI67
0.12	PTC	DPYSL4
0.92	PTC	STK32C
0.56	PTC	LRRC27
0.8	PTC	PWWP2B
0.56	PTC	INPP5A
0.96	PTC	NLRP6
0.96	PTC	PGGHG
0.96	PTC	IFITM5
1	PTC	IFITM2
1	PTC	IFITM1
0.64	PTC	IFITM3
0.4	PTC	B4GALNT4
0.36	PTC	PKP3
0.84	PTC	SIGIRR
0.68	PTC	ANO9
0	PTC	PTDSS2
0.16	PTC	RNH1
0.48	PTC	LRRC56
0	PTC	HRAS
0.56	PTC	LMNTD2
0.64	PTC	RASSF7
0.2	PTC	PHRF1
1	PTC	IRF7
0.72	PTC	CDHR5
0.56	PTC	SCT
0.12	PTC	DRD4
0.6	PTC	DEAF1
0.4	PTC	TMEM80
0.08	PTC	EPS8L2
1	PTC	TALDO1
0.72	PTC	CEND1
0.4	PTC	SLC25A22
0.88	PTC	PANO1
0.48	PTC	PIDD1
0.56	PTC	RPLP2
0.88	PTC	PNPLA2
0.52	PTC	CRACR2B
0.08	PTC	CD151
0	PTC	POLR2L
0.04	PTC	TSPAN4
0.04	PTC	CHID1
0.12	PTC	AP2A2
0.68	PTC	MUC6
0	PTC	CD81
0.92	PTC	TSSC4
0.68	PTC	TRPM5
0.76	PTC	KCNQ1
0.08	PTC	CDKN1C
0.96	PTC	SLC22A18AS
0.92	PTC	SLC22A18
0.28	PTC	PHLDA2
0.12	PTC	NAP1L4
0.56	PTC	OSBPL5
0.96	PTC	NUP98
0.8	PTC	PGAP2
1	PTC	RHOG
0.84	PTC	STIM1
0.12	PTC	RRM1
0.36	PTC	SMPD1
0.08	PTC	APBB1
0.44	PTC	HPX
0.08	PTC	TRIM3
0.24	PTC	ARFIP2
0.08	PTC	TIMM10B
0.76	PTC	DNHD1
0.96	PTC	RRP8
0.32	PTC	ILK
0.92	PTC	TAF10
0.88	PTC	TPP1
0	PTC	DCHS1
0	PTC	MRPL17
0.68	PTC	HPS5
0.24	PTC	GTF2H1
0.52	PTC	LDHA
0.84	PTC	LDHC
0.92	PTC	LDHAL6A
0.92	PTC	TSG101
0.4	PTC	UEVLD
0.96	PTC	SPTY2D1
0.28	PTC	TSPAN18
1	PTC	TP53I11
0.04	PTC	PRDM11
0.16	PTC	ARFGAP2
0	PTC	PACSIN3
0.4	PTC	DDB2
0.08	PTC	NR1H3
0.32	PTC	ACP2
0.6	PTC	MADD
0.96	PTC	MYBPC3
1	PTC	SPI1
0.04	PTC	SLC39A13
0	PTC	PSMC3
0	PTC	TNKS1BP1
0	PTC	SSRP1
0	PTC	P2RX3
1	PTC	PRG3
1	PTC	PRG2
0.64	PTC	SLC43A3
0.24	PTC	RTN4RL2
0.44	PTC	SLC43A1
0.08	PTC	TIMM10
0.96	PTC	SMTNL1
0.96	PTC	UBE2L6
0	PTC	SERPING1
0.92	PTC	YPEL4
1	PTC	CLP1
0.76	PTC	ZDHHC5
0.08	PTC	MED19
0	PTC	TMX2
0	PTC	SELENOH
0.92	PTC	BTBD18
0.04	PTC	DAGLA
0.48	PTC	MYRF
0.28	PTC	TMEM258
0.76	PTC	FEN1
0.56	PTC	FADS1
0.24	PTC	FADS2
0	PTC	FADS3
0.24	PTC	RAB3IL1
1	PTC	BEST1
1	PTC	FTH1
0.04	PTC	EEF1G
0.28	PTC	TUT1
0.64	PTC	MTA2
0.68	PTC	EML3
0.48	PTC	ROM1
0.8	PTC	B3GAT3
0.08	PTC	GANAB
0.84	PTC	INTS5
1	PTC	C11orf98
0.48	PTC	UQCC3
0.88	PTC	LBHD1
0.28	PTC	UBXN1
0.08	PTC	LRRN4CL
0.28	PTC	BSCL2
0.88	PTC	GNG3
0.16	PTC	HNRNPUL2
1	PTC	TTC9C
1	PTC	ZBTB3
1	PTC	POLR2G
0.24	PTC	TAF6L
0.6	PTC	TMEM179B
0.8	PTC	TMEM223
0.72	PTC	NXF1
1	PTC	STX5
0.56	PTC	WDR74
0.32	PTC	SLC3A2
0.04	PTC	MACROD1
0.2	PTC	STIP1
1	PTC	FERMT3
0	PTC	TRPT1
1	PTC	NUDT22
0.92	PTC	DNAJC4
0.04	PTC	VEGFB
0.04	PTC	FKBP2
0.04	PTC	PPP1R14B
0.24	PTC	PLCB3
0.76	PTC	GPR137
0.12	PTC	BAD
0.84	PTC	KCNK4
0.6	PTC	ESRRA
0.04	PTC	TRMT112
0.32	PTC	PRDX5
1	PTC	CCDC88B
0.88	PTC	RPS6KA4
0.88	PTC	SLC22A11
0	PTC	SLC22A12
0	PTC	NRXN2
1	PTC	RASGRP2
0.8	PTC	PYGM
0.28	PTC	SF1
1	PTC	MAP4K2
0.36	PTC	MEN1
0.44	PTC	CDC42BPG
0.96	PTC	EHD1
1	PTC	ATG2A
0.96	PTC	PPP2R5B
0.68	PTC	GPHA2
0.76	PTC	MAJIN
0.92	PTC	BATF2
0.04	PTC	ARL2
0.64	PTC	SNX15
0.6	PTC	SAC3D1
0.84	PTC	NAALADL1
0.96	PTC	CDCA5
0.36	PTC	ZFPL1
0	PTC	TMEM262
0.36	PTC	VPS51
0.28	PTC	TM7SF2
0.6	PTC	ZNHIT2
0.08	PTC	FAU
0.04	PTC	MRPL49
0.04	PTC	SYVN1
0.96	PTC	SPDYC
0.64	PTC	CAPN1
1	PTC	POLA2
0.96	PTC	CDC42EP2
0.76	PTC	DPF2
1	PTC	TIGD3
0.88	PTC	SLC25A45
0.76	PTC	FRMD8
0.48	PTC	SCYL1
0.04	PTC	LTBP3
0.92	PTC	FAM89B
0.84	PTC	EHBP1L1
0.96	PTC	KCNK7
1	PTC	MAP3K11
1	PTC	PCNX3
1	PTC	SIPA1
0.76	PTC	RELA
0.96	PTC	KAT5
0.52	PTC	RNASEH2C
1	PTC	AP5B1
0.48	PTC	OVOL1
0.6	PTC	SNX32
1	PTC	CFL1
0.64	PTC	MUS81
0.04	PTC	EFEMP2
1	PTC	CTSW
0.68	PTC	FIBP
0.28	PTC	CCDC85B
0.8	PTC	FOSL1
0.6	PTC	C11orf68
0.44	PTC	DRAP1
0.92	PTC	TSGA10IP
1	PTC	SART1
0	PTC	BANF1
0.92	PTC	EIF1AD
0.48	PTC	CST6
0.96	PTC	CATSPER1
0.52	PTC	GAL3ST3
0.24	PTC	SF3B2
1	PTC	PACS1
0.04	PTC	KLC2
0.96	PTC	RAB1B
0.88	PTC	CNIH2
0	PTC	YIF1A
0.64	PTC	TMEM151A
0.04	PTC	CD248
0.88	PTC	RIN1
1	PTC	BRMS1
0	PTC	B4GAT1
0.28	PTC	SLC29A2
0.2	PTC	NPAS4
0.24	PTC	MRPL11
0.4	PTC	PELI3
0.88	PTC	DPP3
0	PTC	BBS1
1	PTC	ZDHHC24
0.92	PTC	ACTN3
0	PTC	CTSF
0.32	PTC	CCDC87
0.44	PTC	CCS
0.44	PTC	RBM14
1	PTC	RBM4
0.2	PTC	RBM4B
0.08	PTC	SPTBN2
0.56	PTC	C11orf80
0.72	PTC	RCE1
0.16	PTC	PC
0.2	PTC	LRFN4
0	PTC	C11orf86
0.36	PTC	SYT12
0	PTC	RHOD
0.96	PTC	KDM2A
1	PTC	GRK2
1	PTC	ANKRD13D
0.64	PTC	SSH3
0.88	PTC	POLD4
0.32	PTC	CLCF1
0.96	PTC	RAD9A
1	PTC	PPP1CA
1	PTC	TBC1D10C
0.72	PTC	CARNS1
0.96	PTC	RPS6KB2
0.28	PTC	CORO1B
0.72	PTC	CABP4
1	PTC	GPR152
0.76	PTC	AIP
0.36	PTC	TMEM134
1	PTC	PITPNM1
0.72	PTC	CDK2AP2
0.96	PTC	UNC93B1
1	PTC	ALDH3B1
0	PTC	NDUFS8
1	PTC	TCIRG1
0.32	PTC	CHKA
0.68	PTC	KMT5B
0.16	PTC	C11orf24
0	PTC	LRP5
0.16	PTC	PPP6R3
0.12	PTC	RNF121
0.8	PTC	IL18BP
0.04	PTC	NUMA1
0.24	PTC	LRTOMT
1	PTC	LAMTOR1
1	PTC	ANAPC15
1	PTC	FOLR3
0.52	PTC	FOLR1
0.6	PTC	FOLR2
0.52	PTC	INPPL1
0.92	PTC	ARRB1
0.2	PTC	RPS3
0.68	PTC	KLHL35
0.8	PTC	GDPD5
0.04	PTC	SERPINH1
1	PTC	PRCP
1	PTC	DDIAS
0.16	PTC	RAB30
0.52	PTC	PCF11
0.12	PTC	ANKRD42
0.08	PTC	CCDC90B
0.92	PTC	DDX6
0.96	PTC	CXCR5
0.16	PTC	BCL9L
0.92	PTC	UPK2
0	PTC	FOXR1
0.44	PTC	CCDC84
0	PTC	RPS25
0.32	PTC	TRAPPC4
0.24	PTC	SLC37A4
0.08	PTC	HYOU1
0.44	PTC	VPS11
1	PTC	HMBS
0.16	PTC	DPAGT1
0.96	PTC	C2CD2L
1	PTC	HINFP
0.96	PTC	UBASH3B
0.72	PTC	FAM118B
0.16	PTC	RPUSD4
0.12	PTC	SRPRA
0.68	PTC	FOXRED1
1	PTC	TIRAP
0.96	PTC	DCPS
0.92	PTC	ST3GAL4
0.6	PTC	KIRREL3
0.32	PTC	IGSF9B
0.04	PTC	JAM3
0.68	PTC	NCAPD3
0.88	PTC	VPS26B
0.08	PTC	THYN1
0.52	PTC	ACAD8
0.72	PTC	GLB1L3
0.32	PTC	ADIPOR2
0.96	PTC	LRTM2
1	PTC	CACNA2D4
0.04	PTC	CD9
0.4	PTC	PLEKHG6
1	PTC	TNFRSF1A
0.28	PTC	LTBR
0.28	PTC	SCNN1A
0.96	PTC	CD27
1	PTC	TAPBPL
0.88	PTC	VAMP1
0	PTC	MRPL51
1	PTC	NCAPD2
0.88	PTC	GAPDH
0.92	PTC	IFFO1
0.8	PTC	NOP2
0.04	PTC	CHD4
0.88	PTC	LPAR5
0.96	PTC	ACRBP
0.28	PTC	ING4
0.52	PTC	ZNF384
0.52	PTC	PIANP
0.04	PTC	COPS7A
0.68	PTC	MLF2
0	PTC	PTMS
0.88	PTC	LAG3
0.92	PTC	CD4
0.84	PTC	GPR162
0	PTC	P3H3
0	PTC	GNB3
0.4	PTC	CDCA3
0	PTC	USP5
0.6	PTC	TPI1
1	PTC	SPSB2
0.36	PTC	LRRC23
0.2	PTC	ENO2
0	PTC	ATN1
0	PTC	C12orf57
1	PTC	PTPN6
0.08	PTC	PHB2
0.24	PTC	EMG1
0.96	PTC	SLC2A14
1	PTC	SLC2A3
0.76	PTC	FOXJ2
1	PTC	C3AR1
0.92	PTC	NECAP1
0.88	PTC	BCAT1
1	PTC	LRMP
0.44	PTC	CASC1
0.8	PTC	RPAP3
0.12	PTC	ENDOU
0.12	PTC	SLC48A1
0.04	PTC	RAPGEF3
0.44	PTC	HDAC7
0.92	PTC	VDR
0.04	PTC	TMEM106C
0.16	PTC	KANSL2
0.8	PTC	CCNT1
0	PTC	ADCY6
0.16	PTC	CACNB3
0.32	PTC	DDX23
0.24	PTC	RND1
0.96	PTC	CCDC65
0.8	PTC	FKBP11
0.68	PTC	ARF3
0.96	PTC	WNT10B
1	PTC	WNT1
0.84	PTC	DDN
0.8	PTC	PRKAG1
0.88	PTC	KMT2D
0.96	PTC	RHEBL1
0.08	PTC	DHH
0.88	PTC	LMBR1L
0.2	PTC	TUBA1B
0.84	PTC	TUBA1A
0.56	PTC	TUBA1C
0.52	PTC	SCN8A
1	PTC	ANKRD33
0.08	PTC	ACVRL1
0.8	PTC	ACVR1B
0.08	PTC	GRASP
0	PTC	NR4A1
0.8	PTC	ATG101
0.6	PTC	CSAD
0.88	PTC	ZNF740
1	PTC	ITGB7
0.28	PTC	RARG
0.8	PTC	MFSD5
0.84	PTC	ESPL1
0	PTC	PFDN5
0.24	PTC	C12orf10
0	PTC	AAAS
0.88	PTC	SP7
1	PTC	SP1
0.6	PTC	AMHR2
1	PTC	PRR13
0.56	PTC	PCBP2
0.24	PTC	MAP3K12
0.4	PTC	TARBP2
0.76	PTC	SMUG1
0	PTC	CBX5
0.04	PTC	HNRNPA1
1	PTC	NFE2
0.44	PTC	COPZ1
1	PTC	GPR84
0.88	PTC	ZNF385A
0.72	PTC	ITGA5
0.08	PTC	ITGA7
1	PTC	BLOC1S1
0.72	PTC	RDH5
0.36	PTC	CD63
0.68	PTC	GDF11
0	PTC	SARNP
1	PTC	ORMDL2
0.8	PTC	DNAJC14
0.16	PTC	MMP19
0.64	PTC	PYM1
0.88	PTC	DGKA
0.32	PTC	PMEL
0.32	PTC	CDK2
0.44	PTC	RAB5B
0.12	PTC	SUOX
0	PTC	IKZF4
0.04	PTC	RPS26
0.04	PTC	ERBB3
0.04	PTC	PA2G4
0	PTC	RPL41
1	PTC	ZC3H10
0.12	PTC	ESYT1
0	PTC	MYL6B
0.24	PTC	MYL6
0.04	PTC	SMARCC2
1	PTC	RNF41
0.04	PTC	NABP2
0.56	PTC	SLC39A5
0.08	PTC	ANKRD52
0.2	PTC	COQ10A
0.04	PTC	CS
0	PTC	CNPY2
0	PTC	PAN2
0.96	PTC	IL23A
0.2	PTC	STAT2
0.92	PTC	APOF
0.76	PTC	TIMELESS
0	PTC	MIP
0.12	PTC	SPRYD4
0.48	PTC	GLS2
0.08	PTC	RBMS2
0.92	PTC	BAZ2A
0	PTC	PTGES3
0.12	PTC	NACA
0.96	PTC	PRIM1
0.2	PTC	HSD17B6
0.36	PTC	SDR9C7
0.84	PTC	RDH16
0.4	PTC	GPR182
0.08	PTC	ZBTB39
0.8	PTC	TAC3
0.88	PTC	MYO1A
0.2	PTC	NEMP1
0.04	PTC	NAB2
1	PTC	STAT6
0.12	PTC	LRP1
0.64	PTC	NXPH4
0.52	PTC	SHMT2
0	PTC	NDUFA4L2
0.96	PTC	STAC3
0.52	PTC	R3HDM2
0.88	PTC	INHBC
0.92	PTC	INHBE
0.92	PTC	GLI1
1	PTC	ARHGAP9
0.84	PTC	DDIT3
0.96	PTC	MBD6
0.12	PTC	DCTN2
0.44	PTC	KIF5A
0.48	PTC	PIP4K2C
0.04	PTC	DTX3
0	PTC	ARHGEF25
0	PTC	SLC26A10
0.04	PTC	B4GALNT1
0.92	PTC	OS9
0.96	PTC	AGAP2
0.2	PTC	TSPAN31
0.08	PTC	CDK4
0.08	PTC	CYP27B1
0.04	PTC	METTL1
0.04	PTC	TSFM
0.96	PTC	AVIL
0.2	PTC	CTDSP2
0.88	PTC	ATP23
0	PTC	XPOT
0.52	PTC	TBK1
0.92	PTC	RASSF3
1	PTC	RAP1B
0.04	PTC	NUP107
1	PTC	SLC35E3
1	PTC	MDM2
0.84	PTC	TMPO
0.04	PTC	SLC25A3
1	PTC	IKBIP
1	PTC	APAF1
0.08	PTC	ANKS1B
0.96	PTC	UHRF1BP1L
0	PTC	ACTR6
0.12	PTC	DEPDC4
0.84	PTC	SCYL2
1	PTC	CHST11
0.08	PTC	FICD
0.08	PTC	SART3
0.12	PTC	ISCU
0.4	PTC	TMEM119
1	PTC	SELPLG
0.56	PTC	CORO1C
0.04	PTC	TMEM120B
1	PTC	RHOF
0.48	PTC	SETD1B
0.88	PTC	HPD
1	PTC	PSMD9
0.16	PTC	WDR66
0.04	PTC	BCL7A
0.72	PTC	MLXIP
0.24	PTC	HIP1R
1	PTC	VPS37B
0.72	PTC	ABCB9
0.92	PTC	OGFOD2
0	PTC	ARL6IP4
0.24	PTC	PITPNM2
0.8	PTC	MPHOSPH9
0.08	PTC	C12orf65
0	PTC	CDK2AP1
0.04	PTC	SCARB1
0.96	PTC	UBC
0.68	PTC	DHX37
0.8	PTC	BRI3BP
0	PTC	ADGRD1
0.44	PTC	SFSWAP
0.88	PTC	MMP17
0.84	PTC	ULK1
0.84	PTC	PUS1
0	PTC	EP400
0.04	PTC	DDX51
0.6	PTC	NOC4L
0.52	PTC	GALNT9
0.56	PTC	FBRSL1
0	PTC	LRCOL1
0	PTC	P2RX2
0.32	PTC	POLE
0.04	PTC	PXMP2
0.4	PTC	PGAM5
0.48	PTC	ANKLE2
0.04	PTC	GOLGA3
0.04	PTC	KATNAL1
0.04	PTC	HMGB1
0.36	PTC	USPL1
0.2	PTC	FOXO1
1	PTC	ELF1
0	PTC	WBP4
1	PTC	ITM2B
0.84	PTC	RB1
0.32	PTC	LPAR6
0.96	PTC	RCBTB2
0.92	PTC	UBAC2
0.96	PTC	GPR18
1	PTC	GPR183
0.36	PTC	TM9SF2
0.04	PTC	PCID2
0.04	PTC	CUL4A
0.12	PTC	LAMP1
0.04	PTC	GRTP1
0.28	PTC	ADPRHL1
0.8	PTC	DCUN1D2
0.92	PTC	TMCO3
0.96	PTC	TFDP1
0	PTC	GRK1
0	PTC	ATP4B
0.08	PTC	TMEM255B
0	PTC	GAS6
0.92	PTC	RASA3
0	PTC	CDC16
0	PTC	UPF3A
0.08	PTC	CHAMP1
0	PTC	CCNB1IP1
0	PTC	PARP2
0.96	PTC	TEP1
0.08	PTC	KLHL33
0.52	PTC	OSGEP
0.04	PTC	APEX1
0.96	PTC	PNP
0	PTC	RNASE10
0.04	PTC	METTL17
0	PTC	SLC39A2
0	PTC	TPPP2
0	PTC	NDRG2
0	PTC	RNASE13
0	PTC	RNASE7
0	PTC	RNASE8
0.8	PTC	ARHGEF40
0.04	PTC	ZNF219
0.52	PTC	TMEM253
0.88	PTC	HNRNPC
0.96	PTC	RPGRIP1
0.04	PTC	SUPT16H
0.96	PTC	CHD8
0.84	PTC	RAB2B
0.96	PTC	TOX4
0	PTC	METTL3
0.08	PTC	SALL2
0.16	PTC	DAD1
0.92	PTC	ABHD4
0.44	PTC	OXA1L
1	PTC	SLC7A7
0.16	PTC	MRPL52
0.04	PTC	MMP14
1	PTC	LRP10
1	PTC	REM2
1	PTC	RBM23
0.4	PTC	PRMT5
1	PTC	HAUS4
0	PTC	AJUBA
1	PTC	C14orf93
0	PTC	PSMB5
0	PTC	PSMB11
0.04	PTC	CDH24
0.64	PTC	ACIN1
0.96	PTC	C14orf119
1	PTC	CEBPE
0.76	PTC	NRL
0.76	PTC	PCK2
0.88	PTC	DCAF11
0.76	PTC	FITM1
0.88	PTC	PSME1
0.12	PTC	EMC9
0.36	PTC	PSME2
0.92	PTC	RNF31
0.96	PTC	IRF9
0.84	PTC	REC8
0.16	PTC	IPO4
0.16	PTC	TM9SF1
0.96	PTC	TSSK4
0.76	PTC	CHMP4A
0.08	PTC	MDP1
0.8	PTC	NEDD8
0.96	PTC	GMPR2
0.96	PTC	TINF2
0.76	PTC	TGM1
0.8	PTC	RABGGTA
0.72	PTC	DHRS1
0.84	PTC	NOP9
0.96	PTC	LTB4R2
0.96	PTC	LTB4R
0.28	PTC	ADCY4
1	PTC	RIPK3
0	PTC	NFATC4
0	PTC	NYNRIN
0.88	PTC	KHNYN
0.2	PTC	CBLN3
0.04	PTC	SDR39U1
1	PTC	PPP2R3C
0	PTC	PSMA6
0.28	PTC	NFKBIA
0.08	PTC	RPS29
0.96	PTC	LRR1
0	PTC	RPL36AL
0.84	PTC	MGAT2
0	PTC	DNAAF2
0.56	PTC	POLE2
0	PTC	KLHDC1
0	PTC	KLHDC2
0.04	PTC	NEMF
0.88	PTC	ARF6
0.88	PTC	RAD51B
0.32	PTC	ZFP36L1
0.16	PTC	PNMA1
0.2	PTC	ELMSAN1
0	PTC	PTGR2
1	PTC	ZNF410
0	PTC	COQ6
0.08	PTC	FAM161B
0.28	PTC	ENTPD5
0.28	PTC	IRF2BPL
0	PTC	CIPC
0	PTC	ZDHHC22
0.8	PTC	TMEM63C
0.96	PTC	NRDE2
0.36	PTC	CALM1
0.16	PTC	TTC7B
0.96	PTC	GPR68
0.96	PTC	CCDC88C
0.2	PTC	PPP4R3A
0.92	PTC	SYNE3
0.8	PTC	GLRX5
0.96	PTC	TCL1B
0.96	PTC	TCL1A
0.28	PTC	SETD3
1	PTC	CCNK
0.52	PTC	CCDC85C
0.04	PTC	HHIPL1
0.04	PTC	CYP46A1
0	PTC	EML1
0.92	PTC	EVL
0.32	PTC	DEGS2
0.28	PTC	YY1
0.32	PTC	SLC25A29
1	PTC	PPP2R5C
0.04	PTC	DYNC1H1
0.04	PTC	INF2
0.04	PTC	SIVA1
0.28	PTC	AKT1
0.16	PTC	ZBTB42
0	PTC	CEP170B
0.96	PTC	PLD4
0	PTC	AHNAK2
0.88	PTC	CDCA4
1	PTC	GPR132
0	PTC	JAG2
0.24	PTC	NUDT14
0.6	PTC	BRF1
0.04	PTC	BTBD6
0.04	PTC	PACS2
0.96	PTC	TEX22
0	PTC	MTA1
0	PTC	CRIP2
0.8	PTC	CRIP1
0.16	PTC	TMEM121
0.08	PTC	NIPA1
1	PTC	NIPA2
0.04	PTC	CYFIP1
0	PTC	TUBGCP5
0.96	PTC	KLF13
0	PTC	GPR176
0.04	PTC	EIF2AK4
0	PTC	SRP14
0.88	PTC	BMF
0.8	PTC	BUB1B
0.36	PTC	PAK6
0	PTC	ANKRD63
1	PTC	PLCB2
0	PTC	PHGR1
0.6	PTC	DISP2
0.88	PTC	KNSTRN
0.04	PTC	IVD
0	PTC	BAHD1
0.16	PTC	CHST14
0.56	PTC	RPUSD2
0.88	PTC	KNL1
0.96	PTC	RAD51
0	PTC	RMDN3
0.96	PTC	GCHFR
0.8	PTC	C15orf62
0.92	PTC	DNAJC17
0.76	PTC	ZFYVE19
0	PTC	PPP1R14D
0.56	PTC	SPINT1
0.4	PTC	RHOV
1	PTC	VPS18
0	PTC	DLL4
0.32	PTC	CHAC1
0.92	PTC	CYP1A2
1	PTC	CSK
0.72	PTC	LMAN1L
0.72	PTC	CPLX3
0.04	PTC	ULK3
0.8	PTC	SCAMP2
0.28	PTC	MPI
0.08	PTC	FAM219B
0.12	PTC	COX5A
0.08	PTC	RPP25
0.16	PTC	SCAMP5
1	PTC	PPCDC
0.84	PTC	SIN3A
0.32	PTC	PTPN9
0.48	PTC	SNUPN
0.04	PTC	IMP3
0.04	PTC	SNX33
0	PTC	CSPG4
0	PTC	ODF3L1
0.6	PTC	ZSCAN2
0.56	PTC	WDR73
0.2	PTC	NMB
0.08	PTC	SEC11A
1	PTC	ZNF592
0.96	PTC	ZNF710
0.44	PTC	IDH2
0.68	PTC	SEMA4B
0.44	PTC	CIB1
0.88	PTC	GDPGP1
0.84	PTC	TTLL13P
0	PTC	NGRN
1	PTC	BLM
0.92	PTC	FURIN
0.96	PTC	FES
1	PTC	MAN2A2
0.28	PTC	UNC45A
0.92	PTC	HDDC3
0	PTC	RCCD1
0.92	PTC	PRC1
0.96	PTC	VPS33B
0	PTC	FAM174B
0.8	PTC	CHD2
0.12	PTC	RGMA
0.68	PTC	MEF2A
0.12	PTC	LYSMD4
0.84	PTC	CHSY1
0	PTC	SELENOS
0	PTC	SNRPA1
0.72	PTC	PCSK6
0.8	PTC	NUBP1
0.76	PTC	TVP23A
0.92	PTC	CIITA
0.48	PTC	DEXI
0.88	PTC	CLEC16A
0.8	PTC	SDR42E2
0.08	PTC	EEF2K
0	PTC	POLR3E
0.28	PTC	CDR2
0.6	PTC	NPIPB5
0.88	PTC	KDM8
0.72	PTC	NSMCE1
1	PTC	IL4R
1	PTC	IL21R
0.24	PTC	GTF3C1
0.08	PTC	ATXN2L
0	PTC	TUFM
0.12	PTC	SH2B1
0.92	PTC	ATP2A1
0.68	PTC	RABEP2
0.92	PTC	CD19
0.32	PTC	NFATC2IP
0.36	PTC	SPNS1
1	PTC	LAT
1	PTC	SPN
0.28	PTC	QPRT
1	PTC	C16orf54
0.84	PTC	ZG16
0.88	PTC	KIF22
1	PTC	MAZ
0.04	PTC	PRRT2
0.28	PTC	PAGR1
0.92	PTC	MVP
0.08	PTC	CDIPT
0	PTC	SEZ6L2
0.04	PTC	ASPHD1
0.92	PTC	KCTD13
0.04	PTC	TMEM219
0.36	PTC	TAOK2
0.04	PTC	HIRIP3
0.24	PTC	INO80E
0.16	PTC	DOC2A
0	PTC	C16orf92
0.92	PTC	ALDOA
1	PTC	PPP4C
0.84	PTC	TBX6
1	PTC	YPEL3
0.88	PTC	CD2BP2
0.96	PTC	TBC1D10B
0.92	PTC	MYLPF
0.56	PTC	ZNF48
0.04	PTC	ZNF771
0.32	PTC	DCTPP1
0.84	PTC	SEPHS2
1	PTC	ITGAL
0	PTC	ZNF768
0.56	PTC	ZNF747
0.88	PTC	ZNF764
0.96	PTC	ZNF688
0.2	PTC	ZNF785
0.52	PTC	ZNF689
1	PTC	PRR14
0.96	PTC	FBRS
0.32	PTC	SRCAP
0.52	PTC	TMEM265
0.96	PTC	PHKG2
0.84	PTC	CCDC189
0.96	PTC	RNF40
0	PTC	ZNF629
0.44	PTC	BCL7C
0.04	PTC	CTF1
0.88	PTC	FBXL19
0.84	PTC	ORAI3
0.28	PTC	HSD3B7
0.2	PTC	STX1B
1	PTC	STX4
1	PTC	ZNF668
0.96	PTC	ZNF646
0.8	PTC	PRSS53
0.12	PTC	VKORC1
0.96	PTC	BCKDK
0.96	PTC	KAT8
0.44	PTC	PRSS8
1	PTC	PRSS36
0.04	PTC	FUS
1	PTC	PYCARD
0.8	PTC	ABCC11
0.16	PTC	LONP2
0.2	PTC	SIAH1
1	PTC	N4BP1
0	PTC	ZNF423
0.28	PTC	HERPUD1
0.92	PTC	CETP
1	PTC	NLRC5
0.92	PTC	CPNE2
0.36	PTC	RSPRY1
0.16	PTC	CIAPIN1
0	PTC	COQ9
0.44	PTC	POLR2C
0.08	PTC	DOK4
1	PTC	ADGRG5
0.16	PTC	CCDC102A
0.48	PTC	ADGRG1
1	PTC	ADGRG3
0.96	PTC	DRC7
0.88	PTC	KATNB1
0.36	PTC	GINS3
0	PTC	NDRG4
0	PTC	SETD6
0.6	PTC	CNOT1
0.64	PTC	SLC38A7
0	PTC	GOT2
0.72	PTC	TK2
1	PTC	CKLF
0.96	PTC	CMTM1
0.96	PTC	CMTM2
0.96	PTC	CMTM3
0.04	PTC	CMTM4
0	PTC	DYNC1LI2
0	PTC	TERB1
0	PTC	NAE1
0.84	PTC	CA7
0.08	PTC	PDP2
0.72	PTC	CDH16
0	PTC	RRAD
0.12	PTC	CES2
0.12	PTC	CES3
0.4	PTC	CES4A
0.84	PTC	CBFB
0.88	PTC	C16orf70
0.16	PTC	B3GNT9
1	PTC	TRADD
0.44	PTC	FBXL8
0	PTC	HSF4
0.04	PTC	NOL3
0	PTC	KIAA0895L
0	PTC	EXOC3L1
0.8	PTC	E2F4
0.48	PTC	ELMO3
1	PTC	LRRC29
0.4	PTC	TMEM208
0.88	PTC	FHOD1
0.04	PTC	SLC9A5
1	PTC	ATP6V0D1
0.88	PTC	AGRP
0.64	PTC	CTCF
0.96	PTC	CARMIL2
0.84	PTC	ACD
0.88	PTC	PARD6A
0	PTC	ENKD1
0.88	PTC	C16orf86
0.92	PTC	GFOD2
0.88	PTC	RANBP10
0	PTC	TSNAXIP1
0.04	PTC	CENPT
0.52	PTC	THAP11
0.08	PTC	NUTF2
0.2	PTC	EDC4
0.92	PTC	NRN1L
0.28	PTC	PSKH1
0.96	PTC	CTRL
0.96	PTC	PSMB10
0.04	PTC	LCAT
0.04	PTC	SLC12A4
0.96	PTC	DPEP3
1	PTC	DPEP2
0.92	PTC	DDX28
0.96	PTC	DUS2
0.92	PTC	NFATC3
0.04	PTC	EXOSC6
0.84	PTC	DDX19B
0.04	PTC	DDX19A
1	PTC	ST3GAL2
0.44	PTC	COG4
0.12	PTC	SF3B3
0	PTC	IL34
0.96	PTC	VAC14
0.92	PTC	AP1G1
0.36	PTC	ATXN1L
0.96	PTC	ZNF821
0.96	PTC	IST1
0.84	PTC	PKD1L3
0.44	PTC	DHODH
0.96	PTC	HP
0.8	PTC	HPR
0.96	PTC	TXNL4B
0.16	PTC	DHX38
0.08	PTC	WDR59
0.04	PTC	ZNRF1
0.08	PTC	LDHD
0.28	PTC	ZFP1
0	PTC	CFDP1
1	PTC	TMEM170A
0.4	PTC	CHST6
0.04	PTC	CHST5
0	PTC	TMEM231
0.92	PTC	GABARAPL2
0.96	PTC	ADAT1
0.44	PTC	TERF2IP
0	PTC	GSE1
0.68	PTC	JPH3
0.88	PTC	KLHDC4
0.8	PTC	SLC7A5
0.96	PTC	CA5A
1	PTC	BANP
0.6	PTC	ZNF469
0.88	PTC	ZFPM1
0.96	PTC	ZC3H18
1	PTC	IL17C
1	PTC	CYBA
0.72	PTC	MVD
1	PTC	SNAI3
1	PTC	RNF166
0.56	PTC	CTU2
0.28	PTC	PIEZO1
1	PTC	CDT1
0.4	PTC	APRT
1	PTC	GALNS
0.24	PTC	TRAPPC2L
0.96	PTC	PABPN1L
0.92	PTC	CBFA2T3
0.96	PTC	ACSF3
0.4	PTC	CDH15
0.8	PTC	SLC22A31
0.56	PTC	ZNF778
0.96	PTC	ANKRD11
0.16	PTC	SPG7
0.12	PTC	RPL13
0.36	PTC	CPNE7
0.2	PTC	DPEP1
0.88	PTC	CHMP1A
0.76	PTC	SPATA33
0.12	PTC	CDK10
1	PTC	SPATA2L
1	PTC	VPS9D1
1	PTC	ZNF276
0.96	PTC	FANCA
0.08	PTC	SPIRE2
0.88	PTC	TCF25
0.76	PTC	MC1R
0.12	PTC	TUBB3
1	PTC	DEF8
0.76	PTC	CENPBD1
0.24	PTC	DBNDD1
0	PTC	GAS8
0	PTC	PRDM7
0.08	PTC	GEMIN4
0	PTC	GLOD4
0.36	PTC	MRM3
0	PTC	NXN
0.48	PTC	TIMM22
0.52	PTC	DLG4
0	PTC	ACADVL
0.04	PTC	DVL2
1	PTC	PHF23
1	PTC	GABARAP
0.96	PTC	CTDNEP1
0.04	PTC	ELP5
0.32	PTC	CLDN7
0.12	PTC	SLC2A4
0.12	PTC	YBX2
0	PTC	EIF5A
0.92	PTC	GPS2
0.08	PTC	NEURL4
1	PTC	ACAP1
0.72	PTC	KCTD11
0	PTC	TMEM95
0.2	PTC	TNK1
0.72	PTC	PLSCR3
0.04	PTC	TMEM256
0	PTC	NLGN2
0	PTC	SPEM1
1	PTC	TMEM102
0.64	PTC	FGF11
0.68	PTC	CHRNB1
0.04	PTC	ZBTB4
0.96	PTC	SLC35G6
0.56	PTC	POLR2A
0.4	PTC	TNFSF12
0.88	PTC	TNFSF13
0.04	PTC	SENP3
0.2	PTC	EIF4A1
1	PTC	CD68
0.8	PTC	MPDU1
0.24	PTC	SOX15
0.08	PTC	SHBG
0.16	PTC	FXR2
0	PTC	SAT2
0.04	PTC	ATP1B2
0.72	PTC	TP53
1	PTC	WRAP53
0	PTC	EFNB3
0.56	PTC	DNAH2
1	PTC	KDM6B
0.72	PTC	TMEM88
0.44	PTC	NAA38
0.16	PTC	CYB5D1
0.36	PTC	CHD3
0.92	PTC	KCNAB3
1	PTC	TRAPPC1
0.6	PTC	CNTROB
1	PTC	GUCY2D
0.84	PTC	ALOX15B
0.84	PTC	ALOX12B
0.84	PTC	ALOXE3
0.4	PTC	HES7
0.28	PTC	PER1
0.4	PTC	VAMP2
1	PTC	TMEM107
1	PTC	BORCS6
1	PTC	AURKB
0	PTC	PFAS
0.96	PTC	CTC1
0.44	PTC	RANGRF
0.64	PTC	SLC25A35
0.92	PTC	TNFRSF13B
0	PTC	MPRIP
0.36	PTC	PLD6
0.52	PTC	FLCN
0.92	PTC	PROCA1
0.2	PTC	RAB34
0.12	PTC	RPL23A
0.08	PTC	TLCD1
0.8	PTC	NEK8
0.2	PTC	TRAF4
0.6	PTC	FAM222B
0	PTC	ERAL1
1	PTC	FLOT2
1	PTC	DHRS13
1	PTC	PHF12
0.96	PTC	SEZ6
0.84	PTC	PIPOX
0.76	PTC	TIAF1
0.8	PTC	MYO18A
0.48	PTC	TAOK1
0.84	PTC	ABHD15
0.24	PTC	TP53I13
0.16	PTC	GIT1
0.04	PTC	ANKRD13B
0.2	PTC	CORO6
1	PTC	SSH2
0.12	PTC	PLCD3
0.24	PTC	ACBD4
0.76	PTC	HEXIM1
0.92	PTC	HEXIM2
1	PTC	FMNL1
0.96	PTC	SPATA32
0.96	PTC	MAP3K14
1	PTC	ARHGAP27
1	PTC	PLEKHM1
0.8	PTC	NOG
0.88	PTC	C17orf67
0.2	PTC	DGKE
1	PTC	TRIM25
0	PTC	COIL
0.88	PTC	SCPEP1
0	PTC	AKAP1
0.28	PTC	MSI2
0	PTC	CCDC182
0	PTC	MRPS23
0.24	PTC	CUEDC1
0.2	PTC	VEZF1
0	PTC	SRSF1
1	PTC	MPO
0.44	PTC	TSPOAP1
1	PTC	SUPT4H1
0.28	PTC	RNF43
1	PTC	MAP3K3
1	PTC	LIMD2
0.96	PTC	STRADA
0.08	PTC	CCDC47
0	PTC	DDX42
0.04	PTC	FTSJ3
0	PTC	PSMC5
0.48	PTC	SMARCD2
0	PTC	CSH2
0	PTC	GH2
0	PTC	CSH1
0	PTC	CSHL1
0.56	PTC	GH1
0.96	PTC	CD79B
0.36	PTC	SCN4A
0.88	PTC	PRR29
0.92	PTC	ICAM2
0.84	PTC	AMZ2
1	PTC	ARSG
1	PTC	SLC16A6
0.12	PTC	PRKAR1A
0.88	PTC	WIPI1
1	PTC	RAB37
0.92	PTC	SLC9A3R1
0.04	PTC	NAT9
1	PTC	TMEM104
0.64	PTC	GRIN2C
0.52	PTC	FDXR
0.68	PTC	FADS6
0	PTC	USH1G
0.8	PTC	OTOP2
0	PTC	OTOP3
0	PTC	HID1
0	PTC	CDR2L
0.52	PTC	SLC38A10
0	PTC	BAHCC1
0.24	PTC	ACTG1
0.48	PTC	FSCN2
0.04	PTC	MTCL1
0.56	PTC	LDLRAD4
0.84	PTC	TRAPPC8
0.96	PTC	RNF125
0.96	PTC	RNF138
0	PTC	GAREM1
0	PTC	CTIF
0.04	PTC	SMAD7
0.76	PTC	DYM
0.92	PTC	ZCCHC2
0.68	PTC	PHLPP1
0.6	PTC	BCL2
0.04	PTC	KDSR
0	PTC	C18orf63
0.52	PTC	CNDP2
0.88	PTC	CNDP1
0.96	PTC	ZNF407
0	PTC	ZNF236
0.96	PTC	MBP
0.88	PTC	DPP9
0.92	PTC	FEM1A
1	PTC	TICAM1
1	PTC	PLIN3
0.96	PTC	ARRDC5
1	PTC	UHRF1
1	PTC	KDM4B
0.92	PTC	ANGPTL6
0.4	PTC	PPAN
0.92	PTC	P2RY11
0.08	PTC	EIF3G
0.52	PTC	DNMT1
0.12	PTC	S1PR2
0	PTC	MRPL4
0.88	PTC	ICAM1
0.88	PTC	ICAM5
0.76	PTC	ZGLP1
0	PTC	FDX2
0.96	PTC	RAVER1
1	PTC	ICAM3
1	PTC	TYK2
0.08	PTC	CDC37
0.68	PTC	PDE4A
0.08	PTC	KEAP1
1	PTC	S1PR5
0.84	PTC	ATG4D
0.48	PTC	KRI1
1	PTC	CDKN2D
0.48	PTC	AP1M2
0.92	PTC	SLC44A2
0	PTC	ILF3
0	PTC	QTRT1
1	PTC	DNM2
0.88	PTC	TMED1
1	PTC	C19orf38
0.68	PTC	CARM1
0.16	PTC	YIPF2
0.72	PTC	TIMM29
0.04	PTC	SMARCA4
0.2	PTC	LDLR
0.96	PTC	MAN2B1
0.72	PTC	WDR83
0.56	PTC	WDR83OS
0.12	PTC	DHPS
0.32	PTC	FBXW9
0	PTC	TNPO2
0.88	PTC	BEST2
0.08	PTC	HOOK2
0.88	PTC	JUNB
0.04	PTC	PRDX2
0.96	PTC	RNASEH2A
0	PTC	RTBDN
0.6	PTC	MAST1
0.84	PTC	DNASE2
1	PTC	KLF1
0.72	PTC	GCDH
0.88	PTC	SYCE2
0.2	PTC	FARSA
0.04	PTC	CALR
0.12	PTC	RAD23A
0	PTC	GADD45GIP1
0.6	PTC	DAND5
0.12	PTC	NFIX
1	PTC	LYL1
0.16	PTC	TRMT1
0.96	PTC	NACC1
1	PTC	STX10
0.96	PTC	IER2
0.64	PTC	CACNA1A
0.6	PTC	CCDC130
0.16	PTC	MRI1
0.04	PTC	C19orf53
0.68	PTC	ZSWIM4
0.72	PTC	NANOS3
0.08	PTC	C19orf57
0.28	PTC	CC2D1A
0.24	PTC	PODNL1
0.96	PTC	DCAF15
0.96	PTC	RFX1
1	PTC	RLN3
1	PTC	IL27RA
0.12	PTC	PALM3
0.64	PTC	MISP3
0.84	PTC	C19orf67
0.24	PTC	SAMD1
0.84	PTC	PRKACA
0.96	PTC	ASF1B
0.2	PTC	ADGRL1
1	PTC	ADGRE5
0.88	PTC	DDX39A
0.96	PTC	PKN1
0.16	PTC	PTGER1
0	PTC	GIPC1
0.92	PTC	DNAJB1
0.04	PTC	TECR
0	PTC	NDUFB7
0.28	PTC	TPM4
1	PTC	RAB8A
1	PTC	HSH2D
1	PTC	CIB3
0.28	PTC	FAM32A
1	PTC	AP1M1
1	PTC	KLF2
0.96	PTC	EPS15L1
0	PTC	CALR3
0	PTC	C19orf44
0	PTC	CHERP
0.72	PTC	SLC35E1
0.96	PTC	MED26
0.2	PTC	SMIM7
0.8	PTC	TMEM38A
0.6	PTC	NWD1
0.08	PTC	SIN3B
0.44	PTC	F2RL3
0.32	PTC	CPAMD8
1	PTC	HAUS8
0.96	PTC	MYO9B
0.72	PTC	USE1
0.68	PTC	OCEL1
0	PTC	NR2F6
0.04	PTC	USHBP1
0.92	PTC	BABAM1
1	PTC	ANKLE1
0	PTC	MRPL34
0.8	PTC	ABHD8
0.92	PTC	DDA1
0.12	PTC	ANO8
0.04	PTC	GTPBP3
0.12	PTC	PLVAP
0.48	PTC	BST2
0.52	PTC	MVB12A
0.32	PTC	TMEM221
0	PTC	NXNL1
0.32	PTC	SLC27A1
0.96	PTC	PGLS
0.96	PTC	COLGALT1
0.32	PTC	UNC13A
0.96	PTC	MAP1S
1	PTC	FCHO1
0.44	PTC	B3GNT3
0.96	PTC	INSL3
1	PTC	JAK3
0.32	PTC	RPL18A
0.88	PTC	SLC5A5
0.04	PTC	CCDC124
0.64	PTC	KCNN1
0.72	PTC	ARRDC2
1	PTC	IL12RB1
1	PTC	MAST3
0.12	PTC	PIK3R2
1	PTC	IFI30
0.6	PTC	MPV17L2
0.88	PTC	RAB3A
0	PTC	PDE4C
0.28	PTC	JUND
0.48	PTC	LSM4
0.88	PTC	PGPEP1
0.4	PTC	GDF15
1	PTC	LRRC25
0.52	PTC	SSBP4
0.2	PTC	ISYNA1
1	PTC	ELL
1	PTC	FKBP8
0.92	PTC	KXD1
1	PTC	UBA52
0.12	PTC	CRLF1
0.12	PTC	TMEM59L
0.32	PTC	KLHL26
0.72	PTC	CRTC1
0.2	PTC	COMP
1	PTC	UPF1
0.2	PTC	CERS1
0.96	PTC	COPE
0.96	PTC	DDX49
0.84	PTC	HOMER3
0.04	PTC	SUGP2
0.84	PTC	ARMC6
0.44	PTC	SLC25A42
0.04	PTC	TMEM161A
1	PTC	MEF2B
1	PTC	BORCS8
1	PTC	RFXANK
0.36	PTC	NR2C2AP
0.92	PTC	NCAN
0.32	PTC	HAPLN4
0.04	PTC	TM6SF2
0.96	PTC	SUGP1
0.96	PTC	MAU2
1	PTC	GATAD2A
0.96	PTC	TSSK6
0	PTC	NDUFA13
0.04	PTC	YJEFN3
0.8	PTC	CILP2
0.92	PTC	PBX4
1	PTC	LPAR2
1	PTC	GMIP
0.56	PTC	ATP13A1
1	PTC	ZNF101
0.88	PTC	ZNF14
1	PTC	ZNF506
0.12	PTC	ZNF253
1	PTC	ZNF93
1	PTC	LRFN1
1	PTC	GMFG
0.36	PTC	SAMD4B
0.88	PTC	PAF1
0.72	PTC	MED29
0.76	PTC	ZFP36
0.52	PTC	PLEKHG2
0.04	PTC	RPS16
0	PTC	SUPT5H
0.08	PTC	TIMM50
0.92	PTC	DLL3
0	PTC	SELENOV
0.2	PTC	EID2B
0.04	PTC	EID2
0.68	PTC	AKT2
0.88	PTC	C19orf47
0.04	PTC	PLD3
0.52	PTC	HIPK4
0.16	PTC	PRX
0.96	PTC	SERTAD1
1	PTC	SERTAD3
1	PTC	BLVRB
0.04	PTC	SPTBN4
1	PTC	SHKBP1
0.04	PTC	LTBP4
0	PTC	NUMBL
1	PTC	COQ8B
0.56	PTC	ITPKC
0.84	PTC	C19orf54
0.24	PTC	SNRPA
0.72	PTC	MIA
1	PTC	RAB4B
0.96	PTC	EGLN2
0	PTC	AXL
0.72	PTC	HNRNPUL1
1	PTC	CCDC97
1	PTC	TGFB1
1	PTC	B9D2
1	PTC	TMEM91
0.76	PTC	EXOSC5
0.76	PTC	BCKDHA
1	PTC	B3GNT8
0	PTC	ERICH4
1	PTC	CEACAM21
0.2	PTC	RPS19
0.92	PTC	CD79A
0.96	PTC	ARHGEF1
0.32	PTC	RABAC1
0.88	PTC	ATP1A3
0.2	PTC	GRIK5
0.88	PTC	ZNF574
1	PTC	POU2F2
1	PTC	DEDD2
1	PTC	ZNF526
1	PTC	GSK3A
1	PTC	ERF
0.88	PTC	CIC
0.84	PTC	PRR19
0.84	PTC	PAFAH1B3
0.28	PTC	PHLDB3
0.76	PTC	ETHE1
0.8	PTC	ZNF575
0.96	PTC	XRCC1
0.12	PTC	PINLYP
0.68	PTC	IRGQ
0.4	PTC	ZNF576
0.28	PTC	SRRM5
0.04	PTC	ZNF428
0.24	PTC	CADM4
1	PTC	PLAUR
0.96	PTC	IRGC
0.96	PTC	SMG9
0.88	PTC	KCNN4
0.32	PTC	PPP5D1
0.44	PTC	CALM3
0.8	PTC	PTGIR
0.84	PTC	GNG8
0	PTC	DACT3
1	PTC	PRKD2
0.96	PTC	STRN4
0.48	PTC	FKRP
0.36	PTC	SLC1A5
0.84	PTC	AP2S1
0.08	PTC	SLC17A7
[truncated: 17,175 more rows]

## Sheet: Brain Tissue Specificity Score
Tissue specificity score	Status	Genes
0.16	PTC	SAMD11
0.08	PTC	NOC2L
0.12	PTC	KLHL17
0.04	PTC	PLEKHN1
0.04	PTC	PERM1
0.56	PTC	HES4
0.56	PTC	ISG15
0.48	PTC	AGRN
0.32	PTC	RNF223
0.84	PTC	C1orf159
0.2	PTC	TTLL10
0.4	PTC	TNFRSF18
0.04	PTC	TNFRSF4
0.04	PTC	SDF4
0.92	PTC	B3GALT6
0.12	PTC	C1QTNF12
0.32	PTC	UBE2J2
0.96	PTC	SCNN1D
1	PTC	ACAP3
0.28	PTC	PUSL1
0.12	PTC	INTS11
0.28	PTC	CPTP
0.24	PTC	TAS1R3
0.84	PTC	DVL1
0.08	PTC	MXRA8
0.68	PTC	AURKAIP1
0.12	PTC	CCNL2
0.52	PTC	MRPL20
1	PTC	ANKRD65
1	PTC	TMEM88B
0.44	PTC	VWA1
0.64	PTC	ATAD3C
0.12	PTC	ATAD3B
0.12	PTC	ATAD3A
1	PTC	TMEM240
0.68	PTC	SSU72
0.96	PTC	FNDC10
0.72	PTC	MIB2
0.08	PTC	MMP23B
0.24	PTC	CDK11B
0.32	PTC	SLC35E2B
0	PTC	CDK11A
0	PTC	NADK
1	PTC	GNB1
0.52	PTC	CALML6
0.6	PTC	TMEM52
0.96	PTC	CFAP74
1	PTC	PRKCZ
0.16	PTC	FAAP20
0.36	PTC	SKI
0.8	PTC	MORN1
0	PTC	RER1
0.88	PTC	PLCH2
0.92	PTC	PEX10
0.36	PTC	PANK4
1	PTC	HES5
0.04	PTC	TNFRSF14
0.04	PTC	MEGF6
1	PTC	TPRG1L
0.2	PTC	WRAP73
0.84	PTC	TP73
0.76	PTC	CCDC27
0	PTC	SMIM1
0.6	PTC	LRRC47
0.72	PTC	CEP104
0.76	PTC	DFFB
0	PTC	C1orf174
0.68	PTC	MAD2L2
0.96	PTC	DRAXIN
0	PTC	AGTRAP
0.44	PTC	C1orf167
0.08	PTC	MTHFR
1	PTC	CLCN6
0.52	PTC	NPPA
0.92	PTC	NPPB
0	PTC	KIAA2013
0.04	PTC	PLOD1
0.24	PTC	USP48
0	PTC	LDLRAD2
0.04	PTC	HSPG2
0	PTC	CELA3B
0	PTC	CELA3A
0.16	PTC	CDC42
0	PTC	E2F2
0.08	PTC	ID3
0.16	PTC	MDS2
0.08	PTC	RPL11
0	PTC	ELOA
1	PTC	PITHD1
0.16	PTC	LYPLA2
0.44	PTC	GALE
0.04	PTC	HMGCL
0	PTC	FUCA1
0.04	PTC	CNR2
0.16	PTC	PNRC2
0.04	PTC	SRSF10
0.8	PTC	PTP4A2
0.24	PTC	KHDRBS1
0.16	PTC	TMEM39B
0.12	PTC	KPNA6
0.04	PTC	TXLNA
0.84	PTC	CCDC28B
0.76	PTC	IQCC
0.04	PTC	DCDC2B
0.12	PTC	EIF3I
0.08	PTC	TMEM234
0.04	PTC	FAM167B
0.04	PTC	LCK
0.04	PTC	HDAC1
0.92	PTC	MARCKSL1
0	PTC	TSSK3
0.8	PTC	TEKT2
0.6	PTC	ADPRHL2
0.2	PTC	COL8A2
0.24	PTC	TRAPPC3
0.92	PTC	MAP7D1
0	PTC	THRAP3
0.4	PTC	SH3D21
0	PTC	EVA1B
0	PTC	STK40
0.76	PTC	LSM10
0.96	PTC	OSCP1
0.44	PTC	MRPS15
0.84	PTC	AKIRIN1
0.96	PTC	NDUFS5
0.72	PTC	MACF1
0.36	PTC	TESK2
0.96	PTC	CCDC163
0.76	PTC	MMACHC
0.76	PTC	PRDX1
0.08	PTC	AKR1A1
0.44	PTC	NASP
0.04	PTC	CCDC17
0	PTC	GPBP1L1
0.12	PTC	TMEM69
0.2	PTC	IPP
0.08	PTC	CPT2
0	PTC	MAGOH
0.92	PTC	LRP8
0.36	PTC	LRRC8C
0.92	PTC	LRRC8D
0.92	PTC	ZNF326
0	PTC	POLR3C
0.68	PTC	RNF115
1	PTC	NUDT17
0.12	PTC	PIAS3
0.8	PTC	ANKRD35
0.32	PTC	ITGA10
1	PTC	PEX11B
0.96	PTC	RBM8A
0.28	PTC	LIX1L
0.28	PTC	POLR3GL
1	PTC	ANKRD34A
0	PTC	TXNIP
0.12	PTC	CERS2
0.28	PTC	ANXA9
0.08	PTC	MINDY1
0.04	PTC	PRUNE1
0.12	PTC	BNIPL
0.08	PTC	C1orf56
0.12	PTC	CDC42SE1
1	PTC	MLLT11
0.08	PTC	GABPB2
0.76	PTC	SEMA6C
0.4	PTC	TNFAIP8L2
0.76	PTC	LYSMD1
0.76	PTC	SCNM1
0.04	PTC	TMOD4
0.92	PTC	VPS72
0	PTC	PIP5K1A
0.92	PTC	PSMD4
0.08	PTC	ZNF687
0.08	PTC	PI4KB
0.32	PTC	RFX5
0.16	PTC	S100A6
0.12	PTC	S100A5
0	PTC	S100A4
0.08	PTC	S100A3
0.24	PTC	S100A2
0.12	PTC	S100A16
0.28	PTC	S100A14
0.72	PTC	S100A13
0.92	PTC	S100A1
0.28	PTC	CHTOP
0.6	PTC	SNAPIN
0.08	PTC	ILF2
0.08	PTC	NPR1
0.04	PTC	INTS3
0.04	PTC	SLC27A3
0.64	PTC	GATAD2B
0.72	PTC	DENND4B
0	PTC	CRTC2
0.04	PTC	SLC39A1
0	PTC	CREB3L4
0.28	PTC	JTB
0.04	PTC	RAB13
0.16	PTC	RPS27
0.6	PTC	NUP210L
0.8	PTC	PMVK
0.4	PTC	PBXIP1
0.56	PTC	PYGO2
0.04	PTC	SHC1
0	PTC	CKS1B
0.04	PTC	FLAD1
0.12	PTC	LENEP
0.04	PTC	ZBTB7B
0	PTC	DCST2
0	PTC	DCST1
0.16	PTC	ADAM15
0.04	PTC	EFNA4
0.92	PTC	EFNA3
0.24	PTC	EFNA1
0.04	PTC	SLC50A1
0.16	PTC	DPM3
0	PTC	KRTCAP2
1	PTC	TRIM46
0	PTC	MUC1
0.04	PTC	THBS3
0	PTC	MTX1
0.28	PTC	GBA
0.8	PTC	FAM189B
0.16	PTC	SCAMP3
0.04	PTC	CLK2
0.84	PTC	HCN3
0.76	PTC	PKLR
0.2	PTC	FDPS
0.88	PTC	RUSC1
0.16	PTC	MEF2D
0.04	PTC	IQGAP3
0.6	PTC	TTC24
0.6	PTC	NAXE
0.44	PTC	GPATCH4
1	PTC	HAPLN2
1	PTC	BCAN
0.4	PTC	NES
0.64	PTC	CRABP2
0	PTC	ISG20L2
0	PTC	RRNAD1
0.4	PTC	MRPL24
0.08	PTC	HDGF
0.4	PTC	PRCC
0.04	PTC	SLAMF6
0.12	PTC	CD84
0.04	PTC	SLAMF1
0	PTC	CD48
0	PTC	F11R
0.12	PTC	TSTD1
0.36	PTC	USF1
0	PTC	ARHGAP30
0	PTC	NECTIN4
0.96	PTC	KLHDC9
1	PTC	PFDN2
0.08	PTC	NIT1
0	PTC	DEDD
0.56	PTC	UFC1
0.4	PTC	USP21
0.6	PTC	PPOX
0	PTC	B4GALT3
0.4	PTC	ADAMTS4
0.64	PTC	NDUFS2
0.16	PTC	FCER1G
0.52	PTC	APOA2
0.84	PTC	TOMM40L
0.76	PTC	NR1I3
1	PTC	PCP4L1
0.16	PTC	MPZ
0.8	PTC	SDHC
0.72	PTC	MGST3
0.4	PTC	ALDH9A1
0.2	PTC	TMCO1
0.08	PTC	UCK2
0	PTC	CREG1
0.2	PTC	RCSD1
0.08	PTC	MPZL1
0.56	PTC	KIAA1614
0.96	PTC	STX6
0.04	PTC	MR1
0.2	PTC	IER5
0.88	PTC	KIF21B
0.96	PTC	CACNA1S
0.88	PTC	ASCL5
0.96	PTC	TMEM9
0.72	PTC	IGFN1
0.2	PTC	PKP1
0.48	PTC	TNNT2
0.04	PTC	LAD1
0.08	PTC	TNNI1
0.48	PTC	PHLDA3
0.6	PTC	CSRP1
0.8	PTC	NAV1
0.92	PTC	IPO9
0.96	PTC	SHISA4
0.08	PTC	LMOD1
0.72	PTC	TIMM17A
0	PTC	RNPEP
0.04	PTC	ELF3
1	PTC	GPR37L1
0.96	PTC	ARL8A
0.08	PTC	PTPN7
0.24	PTC	LGR6
0.12	PTC	KDM5B
0.92	PTC	RABIF
0.88	PTC	KLHL12
0.24	PTC	ADIPOR1
0.04	PTC	CYB5R1
0.96	PTC	TMEM183A
1	PTC	PPFIA4
0.92	PTC	MYOG
1	PTC	ADORA1
0.76	PTC	MYBPH
0.72	PTC	CHI3L1
0.68	PTC	CHIT1
0.08	PTC	BTG2
0.04	PTC	PPP1R15B
0.32	PTC	PIK3C2B
0.04	PTC	MDM4
0.96	PTC	LRRN2
0.36	PTC	INTS7
0	PTC	DTL
0.2	PTC	PPP2R5A
0.84	PTC	NENF
0.08	PTC	ATF3
0.8	PTC	FAM71A
0.76	PTC	BATF3
0.96	PTC	NSL1
0.96	PTC	TATDN3
0.96	PTC	SPATA45
0.92	PTC	FLVCR1
0.52	PTC	VASH2
0.96	PTC	ANGEL2
0.96	PTC	RPS6KC1
0.96	PTC	TARBP1
0.16	PTC	IRF2BP2
1	PTC	TOMM20
0.96	PTC	RBM34
0.24	PTC	ARID4B
0	PTC	DESI2
1	PTC	COX20
0.12	PTC	HNRNPU
0.8	PTC	EFCAB2
0.04	PTC	TFB2M
0.56	PTC	CNST
0.84	PTC	SCCPDH
0	PTC	AHCTF1
0.84	PTC	ZNF695
0.04	PTC	ZNF670
0	PTC	ZNF669
0	PTC	ZNF124
0.08	PTC	ZNF496
0.76	PTC	NLRP3
0.84	PTC	LYPD8
0.64	PTC	SH3BP5L
0.32	PTC	ZNF672
0.64	PTC	ZNF692
0	PTC	PGBD2
0.04	PTC	GDI2
0.72	PTC	ANKRD16
0	PTC	IL15RA
0	PTC	IL2RA
0.44	PTC	RBM17
0.72	PTC	PFKFB3
0.76	PTC	SFMBT2
0.88	PTC	RET
0.28	PTC	CSGALNACT2
1	PTC	RASGEF1A
0.8	PTC	FXYD4
0	PTC	HNRNPF
0.68	PTC	ZNF487
0.68	PTC	TMEM72
0.8	PTC	RASSF4
0.36	PTC	ZNF22
0.76	PTC	ASCC1
0.04	PTC	ANAPC16
0.04	PTC	DDIT4
0	PTC	DNAJB12
0.88	PTC	MICU1
0	PTC	SEC24C
0.28	PTC	FUT11
0.44	PTC	CHCHD1
0	PTC	ZSWIM8
0.04	PTC	NDST2
0.92	PTC	CAMK2G
0.04	PTC	PLAU
0.04	PTC	C10orf55
0	PTC	VCL
0.88	PTC	DYDC2
0.88	PTC	DYDC1
0.04	PTC	TSPAN14
0.16	PTC	SH2D4B
0	PTC	IDE
0.16	PTC	KIF11
0.08	PTC	HHEX
0.4	PTC	EXOC6
0	PTC	CCNJ
0.08	PTC	ZNF518A
0.24	PTC	BLNK
0.84	PTC	DNTT
0.16	PTC	TM9SF3
0.16	PTC	PIK3AP1
0.04	PTC	LCOR
0.76	PTC	SLF2
0.56	PTC	SEMA4G
0.36	PTC	MRPL43
0.08	PTC	TWNK
0.24	PTC	LZTS2
1	PTC	PDZD7
0.72	PTC	SFXN3
0.08	PTC	KAZALD1
0.28	PTC	TLX1
0	PTC	NFKB2
0.96	PTC	PSD
1	PTC	FBXL15
0.96	PTC	CUEDC2
0.44	PTC	C10orf95
0.96	PTC	MFSD13A
0.96	PTC	ACTR1A
0.24	PTC	SUFU
0.52	PTC	TRIM8
1	PTC	ARL3
0.04	PTC	SFXN2
0.08	PTC	WBP1L
0.6	PTC	SH3PXD2A
0.08	PTC	EIF3A
0.4	PTC	SFXN4
0.36	PTC	PRDX3
0.16	PTC	GRK5
0.2	PTC	RGS10
0.08	PTC	TIAL1
0.36	PTC	BAG3
1	PTC	INPP5F
0.04	PTC	MCMBP
0	PTC	SEC23IP
0.16	PTC	CHST15
0.72	PTC	OAT
0.96	PTC	NKX1-2
1	PTC	LHPP
0.68	PTC	FAM53B
0.72	PTC	PTPRE
0	PTC	MKI67
1	PTC	DPYSL4
1	PTC	STK32C
0.96	PTC	LRRC27
0.44	PTC	PWWP2B
0.68	PTC	INPP5A
0.04	PTC	NLRP6
0	PTC	PGGHG
0.2	PTC	IFITM5
0	PTC	IFITM2
0.04	PTC	IFITM1
0	PTC	IFITM3
1	PTC	B4GALNT4
0.2	PTC	PKP3
0.2	PTC	SIGIRR
0	PTC	ANO9
0.88	PTC	PTDSS2
0	PTC	RNH1
0.96	PTC	LRRC56
0.96	PTC	HRAS
0.08	PTC	LMNTD2
0.48	PTC	RASSF7
0	PTC	PHRF1
0.08	PTC	IRF7
0.36	PTC	CDHR5
0.24	PTC	SCT
0.96	PTC	DRD4
1	PTC	DEAF1
0.2	PTC	TMEM80
0.2	PTC	EPS8L2
0.16	PTC	TALDO1
1	PTC	CEND1
0.96	PTC	SLC25A22
0.92	PTC	PANO1
0.32	PTC	PIDD1
0.04	PTC	RPLP2
0	PTC	PNPLA2
0.04	PTC	CRACR2B
0	PTC	CD151
0.12	PTC	POLR2L
0	PTC	TSPAN4
0.4	PTC	CHID1
0.92	PTC	AP2A2
0.84	PTC	MUC6
0.2	PTC	CD81
0.04	PTC	TSSC4
0.32	PTC	TRPM5
0.04	PTC	KCNQ1
0.12	PTC	CDKN1C
0.04	PTC	SLC22A18AS
0	PTC	SLC22A18
0.04	PTC	PHLDA2
0.96	PTC	NAP1L4
0.08	PTC	OSBPL5
0	PTC	NUP98
0.32	PTC	PGAP2
0.04	PTC	RHOG
0.16	PTC	STIM1
0.2	PTC	RRM1
0.44	PTC	SMPD1
1	PTC	APBB1
0.12	PTC	HPX
0.88	PTC	TRIM3
0.44	PTC	ARFIP2
0.28	PTC	TIMM10B
0	PTC	DNHD1
0.04	PTC	RRP8
0.08	PTC	ILK
0.24	PTC	TAF10
0.64	PTC	TPP1
0.32	PTC	DCHS1
0.36	PTC	MRPL17
0.2	PTC	HPS5
0.16	PTC	GTF2H1
0.08	PTC	LDHA
0.48	PTC	LDHC
0.8	PTC	LDHAL6A
0.12	PTC	TSG101
0.16	PTC	UEVLD
0.04	PTC	SPTY2D1
0.16	PTC	TSPAN18
0.16	PTC	TP53I11
0.56	PTC	PRDM11
0.44	PTC	ARFGAP2
0.28	PTC	PACSIN3
0	PTC	DDB2
0	PTC	NR1H3
0.4	PTC	ACP2
1	PTC	MADD
0.16	PTC	MYBPC3
0.32	PTC	SPI1
0.2	PTC	SLC39A13
0.92	PTC	PSMC3
0.04	PTC	TNKS1BP1
0.12	PTC	SSRP1
0.24	PTC	P2RX3
0.84	PTC	PRG3
0.04	PTC	PRG2
0.04	PTC	SLC43A3
0.92	PTC	RTN4RL2
0.04	PTC	SLC43A1
0.84	PTC	TIMM10
0.52	PTC	SMTNL1
0.48	PTC	UBE2L6
0.04	PTC	SERPING1
1	PTC	YPEL4
0	PTC	CLP1
0	PTC	ZDHHC5
0.8	PTC	MED19
0.88	PTC	TMX2
0.4	PTC	SELENOH
0.88	PTC	BTBD18
1	PTC	DAGLA
0.88	PTC	MYRF
0.04	PTC	TMEM258
0.84	PTC	FEN1
0.96	PTC	FADS1
0.96	PTC	FADS2
0.6	PTC	FADS3
0.04	PTC	RAB3IL1
0.88	PTC	BEST1
0.76	PTC	FTH1
0.08	PTC	EEF1G
0	PTC	TUT1
0.16	PTC	MTA2
0.08	PTC	EML3
1	PTC	ROM1
1	PTC	B3GAT3
0.04	PTC	GANAB
0	PTC	INTS5
0.36	PTC	C11orf98
0.36	PTC	UQCC3
0	PTC	LBHD1
0.08	PTC	UBXN1
0.16	PTC	LRRN4CL
0.96	PTC	BSCL2
1	PTC	GNG3
0.88	PTC	HNRNPUL2
0.88	PTC	TTC9C
0.36	PTC	ZBTB3
0.6	PTC	POLR2G
0.28	PTC	TAF6L
0	PTC	TMEM179B
0.52	PTC	TMEM223
0	PTC	NXF1
0.08	PTC	STX5
0.04	PTC	WDR74
0.36	PTC	SLC3A2
0.2	PTC	MACROD1
0.8	PTC	STIP1
0.04	PTC	FERMT3
0.12	PTC	TRPT1
0.12	PTC	NUDT22
0.12	PTC	DNAJC4
0.28	PTC	VEGFB
0.64	PTC	FKBP2
0	PTC	PPP1R14B
0	PTC	PLCB3
0.96	PTC	GPR137
0.96	PTC	BAD
1	PTC	KCNK4
0.2	PTC	ESRRA
0.2	PTC	TRMT112
0.88	PTC	PRDX5
0.72	PTC	CCDC88B
0.96	PTC	RPS6KA4
0.56	PTC	SLC22A11
0.24	PTC	SLC22A12
1	PTC	NRXN2
0.48	PTC	RASGRP2
0.84	PTC	PYGM
0.04	PTC	SF1
0.88	PTC	MAP4K2
0.4	PTC	MEN1
0.08	PTC	CDC42BPG
0.2	PTC	EHD1
0.08	PTC	ATG2A
1	PTC	PPP2R5B
0.32	PTC	GPHA2
0.04	PTC	MAJIN
0.12	PTC	BATF2
0.92	PTC	ARL2
0.96	PTC	SNX15
0.88	PTC	SAC3D1
0	PTC	NAALADL1
0.52	PTC	CDCA5
0.04	PTC	ZFPL1
0.44	PTC	TMEM262
0.16	PTC	VPS51
0.64	PTC	TM7SF2
0.44	PTC	ZNHIT2
0.2	PTC	FAU
0.08	PTC	MRPL49
0	PTC	SYVN1
0.68	PTC	SPDYC
0.04	PTC	CAPN1
0	PTC	POLA2
0.32	PTC	CDC42EP2
0.44	PTC	DPF2
0.88	PTC	TIGD3
0.28	PTC	SLC25A45
0	PTC	FRMD8
0	PTC	SCYL1
0.2	PTC	LTBP3
0.72	PTC	FAM89B
0.04	PTC	EHBP1L1
0.68	PTC	KCNK7
0.16	PTC	MAP3K11
0.04	PTC	PCNX3
0.04	PTC	SIPA1
0	PTC	RELA
0.24	PTC	KAT5
0.36	PTC	RNASEH2C
0.04	PTC	AP5B1
0.36	PTC	OVOL1
1	PTC	SNX32
0.88	PTC	CFL1
0.12	PTC	MUS81
0.32	PTC	EFEMP2
0.04	PTC	CTSW
0.96	PTC	FIBP
1	PTC	CCDC85B
0.04	PTC	FOSL1
0.84	PTC	C11orf68
0.92	PTC	DRAP1
0.88	PTC	TSGA10IP
0.12	PTC	SART1
0.44	PTC	BANF1
0	PTC	EIF1AD
0.16	PTC	CST6
0.24	PTC	CATSPER1
0.96	PTC	GAL3ST3
0.2	PTC	SF3B2
0.44	PTC	PACS1
1	PTC	KLC2
0.04	PTC	RAB1B
1	PTC	CNIH2
0.04	PTC	YIF1A
1	PTC	TMEM151A
0	PTC	CD248
0.92	PTC	RIN1
0	PTC	BRMS1
1	PTC	B4GAT1
0.6	PTC	SLC29A2
0.68	PTC	NPAS4
0	PTC	MRPL11
1	PTC	PELI3
0.04	PTC	DPP3
0.8	PTC	BBS1
0.56	PTC	ZDHHC24
0.12	PTC	ACTN3
0.84	PTC	CTSF
0.8	PTC	CCDC87
0.2	PTC	CCS
0	PTC	RBM14
0.04	PTC	RBM4
0.96	PTC	RBM4B
0.88	PTC	SPTBN2
0.68	PTC	C11orf80
0.2	PTC	RCE1
0.96	PTC	PC
0.96	PTC	LRFN4
0.68	PTC	C11orf86
0.96	PTC	SYT12
0.04	PTC	RHOD
0	PTC	KDM2A
0.68	PTC	GRK2
0.8	PTC	ANKRD13D
0.12	PTC	SSH3
0	PTC	POLD4
0	PTC	CLCF1
0.08	PTC	RAD9A
0.2	PTC	PPP1CA
0.12	PTC	TBC1D10C
1	PTC	CARNS1
0.04	PTC	RPS6KB2
0.12	PTC	CORO1B
0.16	PTC	CABP4
0.52	PTC	GPR152
0.56	PTC	AIP
0.4	PTC	TMEM134
0.92	PTC	PITPNM1
0.36	PTC	CDK2AP2
0.08	PTC	UNC93B1
0.04	PTC	ALDH3B1
0.68	PTC	NDUFS8
0	PTC	TCIRG1
0.76	PTC	CHKA
0.2	PTC	KMT5B
0.08	PTC	C11orf24
0.08	PTC	LRP5
0	PTC	PPP6R3
0.24	PTC	RNF121
0.04	PTC	IL18BP
0.12	PTC	NUMA1
0.96	PTC	LRTOMT
0.48	PTC	LAMTOR1
0.88	PTC	ANAPC15
0.24	PTC	FOLR3
0.6	PTC	FOLR1
0.04	PTC	FOLR2
0	PTC	INPPL1
0.88	PTC	ARRB1
0	PTC	RPS3
0.96	PTC	KLHL35
0.48	PTC	GDPD5
0	PTC	SERPINH1
0.24	PTC	PRCP
0.04	PTC	DDIAS
0.92	PTC	RAB30
0	PTC	PCF11
0.76	PTC	ANKRD42
0.84	PTC	CCDC90B
0.84	PTC	DDX6
0.24	PTC	CXCR5
0.04	PTC	BCL9L
1	PTC	UPK2
0.88	PTC	FOXR1
0.68	PTC	CCDC84
0.36	PTC	RPS25
0.68	PTC	TRAPPC4
0.04	PTC	SLC37A4
0.48	PTC	HYOU1
0.68	PTC	VPS11
0.36	PTC	HMBS
0.08	PTC	DPAGT1
1	PTC	C2CD2L
0.68	PTC	HINFP
0.84	PTC	UBASH3B
0.88	PTC	FAM118B
0.08	PTC	RPUSD4
0	PTC	SRPRA
0.96	PTC	FOXRED1
0.04	PTC	TIRAP
0.04	PTC	DCPS
0.28	PTC	ST3GAL4
1	PTC	KIRREL3
0.68	PTC	IGSF9B
0.64	PTC	JAM3
0.04	PTC	NCAPD3
1	PTC	VPS26B
0.96	PTC	THYN1
0.44	PTC	ACAD8
0.92	PTC	GLB1L3
0.68	PTC	ADIPOR2
1	PTC	LRTM2
0	PTC	CACNA2D4
0.24	PTC	CD9
0	PTC	PLEKHG6
0	PTC	TNFRSF1A
0	PTC	LTBR
0	PTC	SCNN1A
0.04	PTC	CD27
0.04	PTC	TAPBPL
0.96	PTC	VAMP1
0.56	PTC	MRPL51
0.04	PTC	NCAPD2
0.96	PTC	GAPDH
0.6	PTC	IFFO1
0.04	PTC	NOP2
0.08	PTC	CHD4
0.56	PTC	LPAR5
0.04	PTC	ACRBP
0.8	PTC	ING4
0	PTC	ZNF384
1	PTC	PIANP
1	PTC	COPS7A
1	PTC	MLF2
0.36	PTC	PTMS
0	PTC	LAG3
0.48	PTC	CD4
1	PTC	GPR162
0.2	PTC	P3H3
0.76	PTC	GNB3
0.36	PTC	CDCA3
0.84	PTC	USP5
0.84	PTC	TPI1
0	PTC	SPSB2
0.96	PTC	LRRC23
1	PTC	ENO2
0.56	PTC	ATN1
0.36	PTC	C12orf57
0.08	PTC	PTPN6
0.04	PTC	PHB2
0.04	PTC	EMG1
0.6	PTC	SLC2A14
0.72	PTC	SLC2A3
0.08	PTC	FOXJ2
0.32	PTC	C3AR1
1	PTC	NECAP1
0.8	PTC	BCAT1
0.12	PTC	LRMP
0.88	PTC	CASC1
0.48	PTC	RPAP3
0.84	PTC	ENDOU
1	PTC	SLC48A1
0.56	PTC	RAPGEF3
0.08	PTC	HDAC7
0	PTC	VDR
0.16	PTC	TMEM106C
0	PTC	KANSL2
0	PTC	CCNT1
0.12	PTC	ADCY6
0.88	PTC	CACNB3
0.04	PTC	DDX23
0.96	PTC	RND1
0.92	PTC	CCDC65
0.08	PTC	FKBP11
1	PTC	ARF3
1	PTC	WNT10B
0.88	PTC	WNT1
0.96	PTC	DDN
0.24	PTC	PRKAG1
0	PTC	KMT2D
0.84	PTC	RHEBL1
0.12	PTC	DHH
0.04	PTC	LMBR1L
1	PTC	TUBA1B
1	PTC	TUBA1A
0	PTC	TUBA1C
1	PTC	SCN8A
0.56	PTC	ANKRD33
0.16	PTC	ACVRL1
0.68	PTC	ACVR1B
0.32	PTC	GRASP
0.08	PTC	NR4A1
0	PTC	ATG101
0.12	PTC	CSAD
0.16	PTC	ZNF740
0.08	PTC	ITGB7
0.12	PTC	RARG
0.2	PTC	MFSD5
0	PTC	ESPL1
0.72	PTC	PFDN5
0.96	PTC	C12orf10
0.04	PTC	AAAS
0.96	PTC	SP7
0	PTC	SP1
0	PTC	AMHR2
0.2	PTC	PRR13
0.04	PTC	PCBP2
0.88	PTC	MAP3K12
0.12	PTC	TARBP2
0.48	PTC	SMUG1
1	PTC	CBX5
0.2	PTC	HNRNPA1
0.24	PTC	NFE2
0.08	PTC	COPZ1
0.44	PTC	GPR84
0.96	PTC	ZNF385A
0.04	PTC	ITGA5
0.52	PTC	ITGA7
0.56	PTC	BLOC1S1
0.04	PTC	RDH5
0.04	PTC	CD63
1	PTC	GDF11
0.44	PTC	SARNP
0	PTC	ORMDL2
0.12	PTC	DNAJC14
0	PTC	MMP19
0.08	PTC	PYM1
0.24	PTC	DGKA
0	PTC	PMEL
0	PTC	CDK2
0.92	PTC	RAB5B
0.28	PTC	SUOX
0.64	PTC	IKZF4
0.08	PTC	RPS26
0.48	PTC	ERBB3
0.08	PTC	PA2G4
0.12	PTC	RPL41
0	PTC	ZC3H10
0.04	PTC	ESYT1
0.92	PTC	MYL6B
0.04	PTC	MYL6
0.64	PTC	SMARCC2
0.96	PTC	RNF41
1	PTC	NABP2
0.12	PTC	SLC39A5
0.28	PTC	ANKRD52
0.8	PTC	COQ10A
0.2	PTC	CS
0.48	PTC	CNPY2
0.04	PTC	PAN2
0.16	PTC	IL23A
0.12	PTC	STAT2
0.56	PTC	APOF
0	PTC	TIMELESS
0.88	PTC	MIP
0.16	PTC	SPRYD4
0.92	PTC	GLS2
0.12	PTC	RBMS2
0	PTC	BAZ2A
0.56	PTC	PTGES3
0.08	PTC	NACA
0.2	PTC	PRIM1
0.76	PTC	HSD17B6
0.48	PTC	SDR9C7
0.24	PTC	RDH16
0	PTC	GPR182
0	PTC	ZBTB39
1	PTC	TAC3
0.48	PTC	MYO1A
0	PTC	NEMP1
0.52	PTC	NAB2
0	PTC	STAT6
0.36	PTC	LRP1
0.88	PTC	NXPH4
0.04	PTC	SHMT2
0.6	PTC	NDUFA4L2
0.4	PTC	STAC3
0.88	PTC	R3HDM2
0.8	PTC	INHBC
0.8	PTC	INHBE
0.12	PTC	GLI1
0.16	PTC	ARHGAP9
0.72	PTC	DDIT3
0	PTC	MBD6
0.64	PTC	DCTN2
1	PTC	KIF5A
0.64	PTC	PIP4K2C
0.92	PTC	DTX3
0.68	PTC	ARHGEF25
0.64	PTC	SLC26A10
1	PTC	B4GALNT1
0.08	PTC	OS9
1	PTC	AGAP2
0.4	PTC	TSPAN31
0.04	PTC	CDK4
0.04	PTC	CYP27B1
0	PTC	METTL1
0.8	PTC	TSFM
0.12	PTC	AVIL
0.04	PTC	CTDSP2
0.48	PTC	ATP23
0.92	PTC	XPOT
0.2	PTC	TBK1
0	PTC	RASSF3
0.04	PTC	RAP1B
0	PTC	NUP107
0.84	PTC	SLC35E3
0.2	PTC	MDM2
0	PTC	TMPO
0.08	PTC	SLC25A3
0.04	PTC	IKBIP
0.88	PTC	APAF1
1	PTC	ANKS1B
0.84	PTC	UHRF1BP1L
1	PTC	ACTR6
0.68	PTC	DEPDC4
0	PTC	SCYL2
0.84	PTC	CHST11
0.84	PTC	FICD
0.28	PTC	SART3
0.64	PTC	ISCU
0.12	PTC	TMEM119
0.76	PTC	SELPLG
0.28	PTC	CORO1C
0.8	PTC	TMEM120B
0.28	PTC	RHOF
0	PTC	SETD1B
0.08	PTC	HPD
0.04	PTC	PSMD9
0.44	PTC	WDR66
1	PTC	BCL7A
0	PTC	MLXIP
0.76	PTC	HIP1R
0.2	PTC	VPS37B
0.96	PTC	ABCB9
0.04	PTC	OGFOD2
0.76	PTC	ARL6IP4
0.72	PTC	PITPNM2
0.2	PTC	MPHOSPH9
0.48	PTC	C12orf65
0.96	PTC	CDK2AP1
0.8	PTC	SCARB1
0.2	PTC	UBC
0.04	PTC	DHX37
1	PTC	BRI3BP
0.08	PTC	ADGRD1
0.6	PTC	SFSWAP
1	PTC	MMP17
0.2	PTC	ULK1
0.4	PTC	PUS1
0.2	PTC	EP400
0.84	PTC	DDX51
0	PTC	NOC4L
1	PTC	GALNT9
0.2	PTC	FBRSL1
0.16	PTC	LRCOL1
0.16	PTC	P2RX2
0	PTC	POLE
0.48	PTC	PXMP2
0.6	PTC	PGAM5
0	PTC	ANKLE2
0.36	PTC	GOLGA3
0.72	PTC	KATNAL1
0.56	PTC	HMGB1
0.04	PTC	USPL1
0	PTC	FOXO1
0	PTC	ELF1
0.88	PTC	WBP4
0.44	PTC	ITM2B
0.32	PTC	RB1
0	PTC	LPAR6
0.28	PTC	RCBTB2
0	PTC	UBAC2
0	PTC	GPR18
0.04	PTC	GPR183
0.04	PTC	TM9SF2
0	PTC	PCID2
0	PTC	CUL4A
0.04	PTC	LAMP1
0	PTC	GRTP1
0.64	PTC	ADPRHL1
0.92	PTC	DCUN1D2
0.36	PTC	TMCO3
0.64	PTC	TFDP1
0.92	PTC	GRK1
0.56	PTC	ATP4B
0	PTC	TMEM255B
0.04	PTC	GAS6
0.52	PTC	RASA3
0.12	PTC	CDC16
0.92	PTC	UPF3A
0.28	PTC	CHAMP1
0.2	PTC	CCNB1IP1
1	PTC	PARP2
0.04	PTC	TEP1
0.28	PTC	KLHL33
0.76	PTC	OSGEP
0.08	PTC	APEX1
0.24	PTC	PNP
0.68	PTC	RNASE10
0	PTC	METTL17
0.4	PTC	SLC39A2
0.6	PTC	TPPP2
1	PTC	NDRG2
0.04	PTC	RNASE13
0.04	PTC	RNASE7
0.92	PTC	RNASE8
0.2	PTC	ARHGEF40
0.2	PTC	ZNF219
0.16	PTC	TMEM253
0.2	PTC	HNRNPC
0.36	PTC	RPGRIP1
0.24	PTC	SUPT16H
0.32	PTC	CHD8
0.88	PTC	RAB2B
0.12	PTC	TOX4
0.04	PTC	METTL3
1	PTC	SALL2
0.08	PTC	DAD1
0	PTC	ABHD4
0.04	PTC	OXA1L
0	PTC	SLC7A7
0.68	PTC	MRPL52
0	PTC	MMP14
0.04	PTC	LRP10
0.76	PTC	REM2
0.08	PTC	RBM23
0.04	PTC	PRMT5
0	PTC	HAUS4
0.04	PTC	AJUBA
0.04	PTC	C14orf93
0.76	PTC	PSMB5
0.88	PTC	PSMB11
0.8	PTC	CDH24
0	PTC	ACIN1
0	PTC	C14orf119
0.56	PTC	CEBPE
0.88	PTC	NRL
0.08	PTC	PCK2
0.48	PTC	DCAF11
0.04	PTC	FITM1
0.04	PTC	PSME1
0.76	PTC	EMC9
0.04	PTC	PSME2
0	PTC	RNF31
0.2	PTC	IRF9
0.76	PTC	REC8
0	PTC	IPO4
0	PTC	TM9SF1
0.12	PTC	TSSK4
0.4	PTC	CHMP4A
1	PTC	MDP1
0.88	PTC	NEDD8
0.32	PTC	GMPR2
0.08	PTC	TINF2
0.52	PTC	TGM1
0.12	PTC	RABGGTA
0.12	PTC	DHRS1
0.24	PTC	NOP9
0	PTC	LTB4R2
0	PTC	LTB4R
0.04	PTC	ADCY4
0.04	PTC	RIPK3
0.12	PTC	NFATC4
0.16	PTC	NYNRIN
0.04	PTC	KHNYN
0.8	PTC	CBLN3
0.2	PTC	SDR39U1
0.8	PTC	PPP2R3C
0.12	PTC	PSMA6
0.04	PTC	NFKBIA
0.04	PTC	RPS29
0	PTC	LRR1
0.12	PTC	RPL36AL
0	PTC	MGAT2
0.52	PTC	DNAAF2
0	PTC	POLE2
0.68	PTC	KLHDC1
0.12	PTC	KLHDC2
0.56	PTC	NEMF
0	PTC	ARF6
0.04	PTC	RAD51B
0	PTC	ZFP36L1
0.96	PTC	PNMA1
0.04	PTC	ELMSAN1
0.8	PTC	PTGR2
0	PTC	ZNF410
0.16	PTC	COQ6
0.92	PTC	FAM161B
0.16	PTC	ENTPD5
0.12	PTC	IRF2BPL
0.96	PTC	CIPC
1	PTC	ZDHHC22
0.96	PTC	TMEM63C
0.12	PTC	NRDE2
1	PTC	CALM1
1	PTC	TTC7B
0.32	PTC	GPR68
0.28	PTC	CCDC88C
0	PTC	PPP4R3A
0.16	PTC	SYNE3
0.72	PTC	GLRX5
0.68	PTC	TCL1B
0.36	PTC	TCL1A
0.72	PTC	SETD3
0	PTC	CCNK
0.68	PTC	CCDC85C
1	PTC	HHIPL1
1	PTC	CYP46A1
0.36	PTC	EML1
0.96	PTC	EVL
0.8	PTC	DEGS2
0.52	PTC	YY1
0.72	PTC	SLC25A29
0.92	PTC	PPP2R5C
1	PTC	DYNC1H1
0.24	PTC	INF2
0	PTC	SIVA1
0.08	PTC	AKT1
0	PTC	ZBTB42
0.84	PTC	CEP170B
0.92	PTC	PLD4
0.48	PTC	AHNAK2
0	PTC	CDCA4
0.12	PTC	GPR132
0.64	PTC	JAG2
0.84	PTC	NUDT14
1	PTC	BRF1
0.76	PTC	BTBD6
1	PTC	PACS2
0.8	PTC	TEX22
0.28	PTC	MTA1
0.44	PTC	CRIP2
0.04	PTC	CRIP1
1	PTC	TMEM121
1	PTC	NIPA1
0.08	PTC	NIPA2
0.08	PTC	CYFIP1
0.2	PTC	TUBGCP5
0.68	PTC	KLF13
0.96	PTC	GPR176
0.24	PTC	EIF2AK4
0.96	PTC	SRP14
0.04	PTC	BMF
0.12	PTC	BUB1B
0.92	PTC	PAK6
1	PTC	ANKRD63
0.64	PTC	PLCB2
0.04	PTC	PHGR1
1	PTC	DISP2
0.76	PTC	KNSTRN
0.68	PTC	IVD
0.04	PTC	BAHD1
0	PTC	CHST14
0.52	PTC	RPUSD2
0	PTC	KNL1
0	PTC	RAD51
1	PTC	RMDN3
0.12	PTC	GCHFR
0.04	PTC	C15orf62
0.24	PTC	DNAJC17
0.8	PTC	ZFYVE19
0.28	PTC	PPP1R14D
0.08	PTC	SPINT1
0.68	PTC	RHOV
0.68	PTC	VPS18
0.36	PTC	DLL4
0.84	PTC	CHAC1
0.32	PTC	CYP1A2
0.36	PTC	CSK
0.76	PTC	LMAN1L
0.8	PTC	CPLX3
0.64	PTC	ULK3
0	PTC	SCAMP2
0.88	PTC	MPI
0.36	PTC	FAM219B
0.72	PTC	COX5A
0.76	PTC	RPP25
1	PTC	SCAMP5
0.04	PTC	PPCDC
0	PTC	SIN3A
0.28	PTC	PTPN9
0.52	PTC	SNUPN
0.64	PTC	IMP3
0.08	PTC	SNX33
0.4	PTC	CSPG4
0.4	PTC	ODF3L1
0.08	PTC	ZSCAN2
0	PTC	WDR73
0.72	PTC	NMB
0	PTC	SEC11A
0.16	PTC	ZNF592
0.56	PTC	ZNF710
0.48	PTC	IDH2
0.16	PTC	SEMA4B
0	PTC	CIB1
0.52	PTC	GDPGP1
0.96	PTC	TTLL13P
1	PTC	NGRN
0.88	PTC	BLM
0.04	PTC	FURIN
0.04	PTC	FES
0.72	PTC	MAN2A2
0.04	PTC	UNC45A
0.8	PTC	HDDC3
0.28	PTC	RCCD1
0.36	PTC	PRC1
0.84	PTC	VPS33B
0.64	PTC	FAM174B
0.16	PTC	CHD2
0.8	PTC	RGMA
0.12	PTC	MEF2A
0.76	PTC	LYSMD4
0.12	PTC	CHSY1
0.04	PTC	SELENOS
0.12	PTC	SNRPA1
0.84	PTC	PCSK6
0	PTC	NUBP1
0.96	PTC	TVP23A
0.04	PTC	CIITA
0.24	PTC	DEXI
0.84	PTC	CLEC16A
0.96	PTC	SDR42E2
0.12	PTC	EEF2K
0.04	PTC	POLR3E
0.16	PTC	CDR2
0.32	PTC	NPIPB5
0.64	PTC	KDM8
0.4	PTC	NSMCE1
0	PTC	IL4R
0.6	PTC	IL21R
0.44	PTC	GTF3C1
0.12	PTC	ATXN2L
0.2	PTC	TUFM
0.44	PTC	SH2B1
0.04	PTC	ATP2A1
0.12	PTC	RABEP2
0.08	PTC	CD19
0	PTC	NFATC2IP
0	PTC	SPNS1
0.2	PTC	LAT
0.08	PTC	SPN
0.56	PTC	QPRT
0.08	PTC	C16orf54
0.04	PTC	ZG16
0.44	PTC	KIF22
0.72	PTC	MAZ
0.88	PTC	PRRT2
0.76	PTC	PAGR1
0	PTC	MVP
0.4	PTC	CDIPT
1	PTC	SEZ6L2
1	PTC	ASPHD1
0.96	PTC	KCTD13
0.68	PTC	TMEM219
0.72	PTC	TAOK2
0.92	PTC	HIRIP3
0.04	PTC	INO80E
0.96	PTC	DOC2A
0.96	PTC	C16orf92
0.84	PTC	ALDOA
0	PTC	PPP4C
0.12	PTC	TBX6
0.92	PTC	YPEL3
0.56	PTC	CD2BP2
0.92	PTC	TBC1D10B
0.44	PTC	MYLPF
0.92	PTC	ZNF48
1	PTC	ZNF771
0.28	PTC	DCTPP1
0.28	PTC	SEPHS2
0.08	PTC	ITGAL
0.36	PTC	ZNF768
0.4	PTC	ZNF747
0	PTC	ZNF764
0.6	PTC	ZNF688
0.84	PTC	ZNF785
0.2	PTC	ZNF689
0.12	PTC	PRR14
0	PTC	FBRS
0	PTC	SRCAP
0.32	PTC	TMEM265
0.6	PTC	PHKG2
0.68	PTC	CCDC189
0.2	PTC	RNF40
0.72	PTC	ZNF629
0.04	PTC	BCL7C
0.24	PTC	CTF1
0.96	PTC	FBXL19
0	PTC	ORAI3
0	PTC	HSD3B7
1	PTC	STX1B
0.04	PTC	STX4
0.56	PTC	ZNF668
0	PTC	ZNF646
0.32	PTC	PRSS53
0.04	PTC	VKORC1
0.04	PTC	BCKDK
0.44	PTC	KAT8
0.12	PTC	PRSS8
0.2	PTC	PRSS36
0.56	PTC	FUS
0.08	PTC	PYCARD
0.92	PTC	ABCC11
0.24	PTC	LONP2
0.12	PTC	SIAH1
0.12	PTC	N4BP1
0.92	PTC	ZNF423
0.04	PTC	HERPUD1
0.36	PTC	CETP
0.04	PTC	NLRC5
0.8	PTC	CPNE2
0.08	PTC	RSPRY1
0.6	PTC	CIAPIN1
0.44	PTC	COQ9
0.32	PTC	POLR2C
0.28	PTC	DOK4
0.24	PTC	ADGRG5
0	PTC	CCDC102A
0.76	PTC	ADGRG1
0.04	PTC	ADGRG3
0.8	PTC	DRC7
0.92	PTC	KATNB1
0.68	PTC	GINS3
1	PTC	NDRG4
0.08	PTC	SETD6
0	PTC	CNOT1
0.72	PTC	SLC38A7
0.72	PTC	GOT2
0.56	PTC	TK2
0.16	PTC	CKLF
0.88	PTC	CMTM1
0.8	PTC	CMTM2
0.04	PTC	CMTM3
0.88	PTC	CMTM4
1	PTC	DYNC1LI2
0.52	PTC	TERB1
0.76	PTC	NAE1
1	PTC	CA7
0.68	PTC	PDP2
0	PTC	CDH16
0.16	PTC	RRAD
0.56	PTC	CES2
0.72	PTC	CES3
0.96	PTC	CES4A
0.04	PTC	CBFB
0.64	PTC	C16orf70
0.08	PTC	B3GNT9
0.04	PTC	TRADD
0.04	PTC	FBXL8
0.52	PTC	HSF4
0.16	PTC	NOL3
0.76	PTC	KIAA0895L
0.04	PTC	EXOC3L1
0	PTC	E2F4
0	PTC	ELMO3
0.76	PTC	LRRC29
0.68	PTC	TMEM208
0.04	PTC	FHOD1
0.92	PTC	SLC9A5
0.84	PTC	ATP6V0D1
0.8	PTC	AGRP
0.28	PTC	CTCF
0.92	PTC	CARMIL2
0.76	PTC	ACD
0.92	PTC	PARD6A
0.24	PTC	ENKD1
0.84	PTC	C16orf86
0.84	PTC	GFOD2
0	PTC	RANBP10
0.96	PTC	TSNAXIP1
0.2	PTC	CENPT
0.4	PTC	THAP11
1	PTC	NUTF2
0.12	PTC	EDC4
0.96	PTC	NRN1L
0	PTC	PSKH1
0.76	PTC	CTRL
0.4	PTC	PSMB10
0.12	PTC	LCAT
0	PTC	SLC12A4
0.64	PTC	DPEP3
0.08	PTC	DPEP2
0.24	PTC	DDX28
0.2	PTC	DUS2
0	PTC	NFATC3
1	PTC	EXOSC6
0	PTC	DDX19B
0.2	PTC	DDX19A
0.8	PTC	ST3GAL2
0.2	PTC	COG4
0.04	PTC	SF3B3
0.76	PTC	IL34
0.56	PTC	VAC14
0.12	PTC	AP1G1
0.08	PTC	ATXN1L
0.92	PTC	ZNF821
0.04	PTC	IST1
0.12	PTC	PKD1L3
0.04	PTC	DHODH
0.08	PTC	HP
0.92	PTC	HPR
0.76	PTC	TXNL4B
0	PTC	DHX38
0.44	PTC	WDR59
0.6	PTC	ZNRF1
0.72	PTC	LDHD
0.96	PTC	ZFP1
0.8	PTC	CFDP1
0.88	PTC	TMEM170A
0.96	PTC	CHST6
0.92	PTC	CHST5
1	PTC	TMEM231
1	PTC	GABARAPL2
0	PTC	ADAT1
1	PTC	TERF2IP
0.04	PTC	GSE1
1	PTC	JPH3
0.44	PTC	KLHDC4
0.96	PTC	SLC7A5
0.92	PTC	CA5A
0	PTC	BANP
0.84	PTC	ZNF469
0.56	PTC	ZFPM1
0.2	PTC	ZC3H18
0.64	PTC	IL17C
0.08	PTC	CYBA
0.88	PTC	MVD
0.72	PTC	SNAI3
0.28	PTC	RNF166
0.96	PTC	CTU2
0.08	PTC	PIEZO1
0.76	PTC	CDT1
0.04	PTC	APRT
0.08	PTC	GALNS
0.92	PTC	TRAPPC2L
0.76	PTC	PABPN1L
0.68	PTC	CBFA2T3
0.04	PTC	ACSF3
0.76	PTC	CDH15
0.52	PTC	SLC22A31
0.68	PTC	ZNF778
0.12	PTC	ANKRD11
0.36	PTC	SPG7
0	PTC	RPL13
1	PTC	CPNE7
0	PTC	DPEP1
0.4	PTC	CHMP1A
0.92	PTC	SPATA33
0.28	PTC	CDK10
0.84	PTC	SPATA2L
0.96	PTC	VPS9D1
0.36	PTC	ZNF276
0.48	PTC	FANCA
1	PTC	SPIRE2
0.36	PTC	TCF25
0.28	PTC	MC1R
1	PTC	TUBB3
0.96	PTC	DEF8
0.84	PTC	CENPBD1
1	PTC	DBNDD1
0.72	PTC	GAS8
0.44	PTC	PRDM7
0	PTC	GEMIN4
0.76	PTC	GLOD4
0.16	PTC	MRM3
0.16	PTC	NXN
0.76	PTC	TIMM22
1	PTC	DLG4
0.08	PTC	ACADVL
0.08	PTC	DVL2
0.4	PTC	PHF23
0.56	PTC	GABARAP
0.12	PTC	CTDNEP1
0.76	PTC	ELP5
0.04	PTC	CLDN7
0.08	PTC	SLC2A4
0.28	PTC	YBX2
0.04	PTC	EIF5A
0.04	PTC	GPS2
0.84	PTC	NEURL4
0.04	PTC	ACAP1
0.04	PTC	KCTD11
0.52	PTC	TMEM95
0.12	PTC	TNK1
0.04	PTC	PLSCR3
0.16	PTC	TMEM256
0.88	PTC	NLGN2
0.72	PTC	SPEM1
0.04	PTC	TMEM102
0.76	PTC	FGF11
0.72	PTC	CHRNB1
0.8	PTC	ZBTB4
0.6	PTC	SLC35G6
0.04	PTC	POLR2A
0.6	PTC	TNFSF12
0.4	PTC	TNFSF13
1	PTC	SENP3
0	PTC	EIF4A1
0.04	PTC	CD68
0.4	PTC	MPDU1
0.84	PTC	SOX15
0.8	PTC	SHBG
0.92	PTC	FXR2
0.6	PTC	SAT2
1	PTC	ATP1B2
0	PTC	TP53
0.04	PTC	WRAP53
1	PTC	EFNB3
0.92	PTC	DNAH2
0	PTC	KDM6B
0.16	PTC	TMEM88
0.96	PTC	NAA38
0.08	PTC	CYB5D1
0.28	PTC	CHD3
0.96	PTC	KCNAB3
0.76	PTC	TRAPPC1
0.08	PTC	CNTROB
0.4	PTC	GUCY2D
0.08	PTC	ALOX15B
0.92	PTC	ALOX12B
0.92	PTC	ALOXE3
0.88	PTC	HES7
0	PTC	PER1
1	PTC	VAMP2
0.8	PTC	TMEM107
0.44	PTC	BORCS6
0	PTC	AURKB
0.04	PTC	PFAS
0.08	PTC	CTC1
0.68	PTC	RANGRF
0.04	PTC	SLC25A35
0.2	PTC	TNFRSF13B
0.92	PTC	MPRIP
0.96	PTC	PLD6
0.32	PTC	FLCN
0.8	PTC	PROCA1
0.16	PTC	RAB34
0.08	PTC	RPL23A
0.76	PTC	TLCD1
0	PTC	NEK8
0.44	PTC	TRAF4
0.72	PTC	FAM222B
0.96	PTC	ERAL1
0.24	PTC	FLOT2
0.68	PTC	DHRS13
0.04	PTC	PHF12
1	PTC	SEZ6
0.92	PTC	PIPOX
0.92	PTC	TIAF1
0.76	PTC	MYO18A
0.88	PTC	TAOK1
0.04	PTC	ABHD15
0	PTC	TP53I13
0.96	PTC	GIT1
1	PTC	ANKRD13B
0.8	PTC	CORO6
0.48	PTC	SSH2
0.84	PTC	PLCD3
0.48	PTC	ACBD4
0.32	PTC	HEXIM1
0.2	PTC	HEXIM2
0.8	PTC	FMNL1
0.08	PTC	SPATA32
0	PTC	MAP3K14
0.28	PTC	ARHGAP27
0.4	PTC	PLEKHM1
0.88	PTC	NOG
0.28	PTC	C17orf67
0.92	PTC	DGKE
0	PTC	TRIM25
0.16	PTC	COIL
0.16	PTC	SCPEP1
0.28	PTC	AKAP1
0.88	PTC	MSI2
0.96	PTC	CCDC182
0.8	PTC	MRPS23
0.4	PTC	CUEDC1
0.12	PTC	VEZF1
0.16	PTC	SRSF1
0.8	PTC	MPO
0.96	PTC	TSPOAP1
0.8	PTC	SUPT4H1
0.36	PTC	RNF43
0	PTC	MAP3K3
0.8	PTC	LIMD2
0.88	PTC	STRADA
0.48	PTC	CCDC47
0.16	PTC	DDX42
0	PTC	FTSJ3
0.88	PTC	PSMC5
0	PTC	SMARCD2
0.96	PTC	CSH2
0.96	PTC	GH2
0.96	PTC	CSH1
0.96	PTC	CSHL1
0	PTC	GH1
0.04	PTC	CD79B
0.04	PTC	SCN4A
0.72	PTC	PRR29
0.32	PTC	ICAM2
0.96	PTC	AMZ2
0.24	PTC	ARSG
0.8	PTC	SLC16A6
0.64	PTC	PRKAR1A
0.04	PTC	WIPI1
0.84	PTC	RAB37
0.64	PTC	SLC9A3R1
0.32	PTC	NAT9
0.64	PTC	TMEM104
0.96	PTC	GRIN2C
0.6	PTC	FDXR
0.8	PTC	FADS6
0.56	PTC	USH1G
0.52	PTC	OTOP2
0.64	PTC	OTOP3
0.84	PTC	HID1
0.92	PTC	CDR2L
0.04	PTC	SLC38A10
0.92	PTC	BAHCC1
0.28	PTC	ACTG1
0.24	PTC	FSCN2
0.88	PTC	MTCL1
1	PTC	LDLRAD4
0.12	PTC	TRAPPC8
0.12	PTC	RNF125
0.2	PTC	RNF138
0.64	PTC	GAREM1
1	PTC	CTIF
0.24	PTC	SMAD7
0.16	PTC	DYM
0.04	PTC	ZCCHC2
1	PTC	PHLPP1
0.36	PTC	BCL2
0.56	PTC	KDSR
0.84	PTC	C18orf63
0.68	PTC	CNDP2
1	PTC	CNDP1
0.08	PTC	ZNF407
0.48	PTC	ZNF236
1	PTC	MBP
0.04	PTC	DPP9
0.88	PTC	FEM1A
0.04	PTC	TICAM1
0	PTC	PLIN3
0.24	PTC	ARRDC5
0.64	PTC	UHRF1
0.04	PTC	KDM4B
0.72	PTC	ANGPTL6
0.08	PTC	PPAN
0.8	PTC	P2RY11
0.04	PTC	EIF3G
0.24	PTC	DNMT1
0	PTC	S1PR2
0.36	PTC	MRPL4
0.04	PTC	ICAM1
0.96	PTC	ICAM5
0.96	PTC	ZGLP1
1	PTC	FDX2
0.04	PTC	RAVER1
0.08	PTC	ICAM3
0.04	PTC	TYK2
0.12	PTC	CDC37
0.92	PTC	PDE4A
0.56	PTC	KEAP1
0.88	PTC	S1PR5
0.32	PTC	ATG4D
0	PTC	KRI1
0.96	PTC	CDKN2D
0.12	PTC	AP1M2
0.24	PTC	SLC44A2
0.08	PTC	ILF3
0.76	PTC	QTRT1
0	PTC	DNM2
0	PTC	TMED1
0.4	PTC	C19orf38
0.24	PTC	CARM1
0	PTC	YIPF2
0.32	PTC	TIMM29
0.84	PTC	SMARCA4
0.08	PTC	LDLR
0.04	PTC	MAN2B1
1	PTC	WDR83
0.04	PTC	WDR83OS
0.6	PTC	DHPS
0.4	PTC	FBXW9
1	PTC	TNPO2
0.6	PTC	BEST2
0	PTC	HOOK2
0.04	PTC	JUNB
0.92	PTC	PRDX2
0.28	PTC	RNASEH2A
1	PTC	RTBDN
1	PTC	MAST1
0.04	PTC	DNASE2
0.8	PTC	KLF1
0.48	PTC	GCDH
0.4	PTC	SYCE2
0.96	PTC	FARSA
0.08	PTC	CALR
0.2	PTC	RAD23A
0.88	PTC	GADD45GIP1
0.88	PTC	DAND5
0.72	PTC	NFIX
0.12	PTC	LYL1
0.32	PTC	TRMT1
1	PTC	NACC1
0.12	PTC	STX10
0.08	PTC	IER2
1	PTC	CACNA1A
0	PTC	CCDC130
0.04	PTC	MRI1
0.64	PTC	C19orf53
0.08	PTC	ZSWIM4
1	PTC	NANOS3
0.76	PTC	C19orf57
0.8	PTC	CC2D1A
0.68	PTC	PODNL1
0.04	PTC	DCAF15
0	PTC	RFX1
0.64	PTC	RLN3
0.2	PTC	IL27RA
0.64	PTC	PALM3
0.88	PTC	MISP3
0.24	PTC	C19orf67
1	PTC	SAMD1
0.68	PTC	PRKACA
0	PTC	ASF1B
1	PTC	ADGRL1
0.04	PTC	ADGRE5
0	PTC	DDX39A
0.24	PTC	PKN1
0.32	PTC	PTGER1
0.68	PTC	GIPC1
0.56	PTC	DNAJB1
0.84	PTC	TECR
0.88	PTC	NDUFB7
0.16	PTC	TPM4
0.08	PTC	RAB8A
0.04	PTC	HSH2D
0.88	PTC	CIB3
0.44	PTC	FAM32A
0.72	PTC	AP1M1
0.08	PTC	KLF2
0.76	PTC	EPS15L1
0.52	PTC	CALR3
0.16	PTC	C19orf44
0.04	PTC	CHERP
0.08	PTC	SLC35E1
0.04	PTC	MED26
0.28	PTC	SMIM7
0.96	PTC	TMEM38A
1	PTC	NWD1
0.52	PTC	SIN3B
0	PTC	F2RL3
0.08	PTC	CPAMD8
0	PTC	HAUS8
0.28	PTC	MYO9B
1	PTC	USE1
0.08	PTC	OCEL1
0.2	PTC	NR2F6
0.16	PTC	USHBP1
0.96	PTC	BABAM1
0.88	PTC	ANKLE1
0.6	PTC	MRPL34
0.96	PTC	ABHD8
1	PTC	DDA1
0.92	PTC	ANO8
0.08	PTC	GTPBP3
0	PTC	PLVAP
0.12	PTC	BST2
0.04	PTC	MVB12A
0.92	PTC	TMEM221
0.76	PTC	NXNL1
0.96	PTC	SLC27A1
0.12	PTC	PGLS
0	PTC	COLGALT1
1	PTC	UNC13A
0.88	PTC	MAP1S
0.92	PTC	FCHO1
0.04	PTC	B3GNT3
0.68	PTC	INSL3
0.36	PTC	JAK3
0.04	PTC	RPL18A
0.76	PTC	SLC5A5
0.96	PTC	CCDC124
1	PTC	KCNN1
0.2	PTC	ARRDC2
0.32	PTC	IL12RB1
0.88	PTC	MAST3
0.92	PTC	PIK3R2
0.04	PTC	IFI30
0.36	PTC	MPV17L2
1	PTC	RAB3A
0.44	PTC	PDE4C
0.64	PTC	JUND
0.84	PTC	LSM4
0.56	PTC	PGPEP1
0.04	PTC	GDF15
0.04	PTC	LRRC25
0.92	PTC	SSBP4
0.24	PTC	ISYNA1
0	PTC	ELL
0.92	PTC	FKBP8
0	PTC	KXD1
0.08	PTC	UBA52
0.56	PTC	CRLF1
1	PTC	TMEM59L
0.96	PTC	KLHL26
1	PTC	CRTC1
0	PTC	COMP
0.04	PTC	UPF1
1	PTC	CERS1
0.6	PTC	COPE
0.72	PTC	DDX49
0.8	PTC	HOMER3
0.84	PTC	SUGP2
0.8	PTC	ARMC6
0.76	PTC	SLC25A42
0.08	PTC	TMEM161A
0	PTC	MEF2B
0.96	PTC	BORCS8
0.12	PTC	RFXANK
0.04	PTC	NR2C2AP
1	PTC	NCAN
0.96	PTC	HAPLN4
0.48	PTC	TM6SF2
0.92	PTC	SUGP1
0.08	PTC	MAU2
0.08	PTC	GATAD2A
0.08	PTC	TSSK6
0.84	PTC	NDUFA13
0.96	PTC	YJEFN3
0.64	PTC	CILP2
0.4	PTC	PBX4
0.12	PTC	LPAR2
0.08	PTC	GMIP
0.08	PTC	ATP13A1
0.24	PTC	ZNF101
0.56	PTC	ZNF14
0.8	PTC	ZNF506
0.6	PTC	ZNF253
0.12	PTC	ZNF93
0.96	PTC	LRFN1
0.16	PTC	GMFG
0.48	PTC	SAMD4B
0.44	PTC	PAF1
1	PTC	MED29
0	PTC	ZFP36
0	PTC	PLEKHG2
0.08	PTC	RPS16
0.64	PTC	SUPT5H
0.88	PTC	TIMM50
1	PTC	DLL3
0.88	PTC	SELENOV
1	PTC	EID2B
0.96	PTC	EID2
0	PTC	AKT2
0.52	PTC	C19orf47
1	PTC	PLD3
0.96	PTC	HIPK4
0.24	PTC	PRX
0.04	PTC	SERTAD1
0	PTC	SERTAD3
0.04	PTC	BLVRB
1	PTC	SPTBN4
0	PTC	SHKBP1
0	PTC	LTBP4
0.72	PTC	NUMBL
0.12	PTC	COQ8B
0.04	PTC	ITPKC
0	PTC	C19orf54
0	PTC	SNRPA
0.08	PTC	MIA
0.96	PTC	RAB4B
0.56	PTC	EGLN2
0.2	PTC	AXL
0.08	PTC	HNRNPUL1
0.08	PTC	CCDC97
0.08	PTC	TGFB1
0.2	PTC	B9D2
0.56	PTC	TMEM91
0.8	PTC	EXOSC5
0.08	PTC	BCKDHA
0.04	PTC	B3GNT8
0.12	PTC	ERICH4
0.4	PTC	CEACAM21
0	PTC	RPS19
0.04	PTC	CD79A
0.08	PTC	ARHGEF1
0.6	PTC	RABAC1
0.96	PTC	ATP1A3
0.96	PTC	GRIK5
0.16	PTC	ZNF574
0.88	PTC	POU2F2
0.8	PTC	DEDD2
0	PTC	ZNF526
0.96	PTC	GSK3A
0.04	PTC	ERF
0.68	PTC	CIC
0.96	PTC	PRR19
1	PTC	PAFAH1B3
0	PTC	PHLDB3
0.04	PTC	ETHE1
1	PTC	ZNF575
0.28	PTC	XRCC1
0.76	PTC	PINLYP
0.92	PTC	IRGQ
1	PTC	ZNF576
0.64	PTC	SRRM5
1	PTC	ZNF428
1	PTC	CADM4
0.04	PTC	PLAUR
0.92	PTC	IRGC
0.84	PTC	SMG9
0.36	PTC	KCNN4
1	PTC	PPP5D1
1	PTC	CALM3
0.04	PTC	PTGIR
0.96	PTC	GNG8
0.92	PTC	DACT3
0	PTC	PRKD2
0.12	PTC	STRN4
0.32	PTC	FKRP
0	PTC	SLC1A5
0.8	PTC	AP2S1
1	PTC	SLC17A7
[truncated: 17,175 more rows]

## Sheet: Blood pvalues
	group1	group2	p	p.signif	method
Tissue specificity score	PTC	Very active	0.00438264	**	Wilcoxon
Tissue specificity score	PTC	Moderately active	5.71295e-28	****	Wilcoxon
Tissue specificity score	PTC	Inactive	4.92343e-155	****	Wilcoxon
Tissue specificity score	Very active	Moderately active	2.62739e-06	****	Wilcoxon
Tissue specificity score	Very active	Inactive	8.30771e-53	****	Wilcoxon
Tissue specificity score	Moderately active	Inactive	6.99433e-72	****	Wilcoxon

## Sheet: Brain pvalues
	group1	group2	p	p.signif	method
Tissue specificity score	PTC	Very active	1.71506e-06	****	Wilcoxon
Tissue specificity score	PTC	Moderately active	3.61658e-12	****	Wilcoxon
Tissue specificity score	PTC	Inactive	5.97434e-49	****	Wilcoxon
Tissue specificity score	Very active	Moderately active	0.891629	ns	Wilcoxon
Tissue specificity score	Very active	Inactive	1.09092e-07	****	Wilcoxon
Tissue specificity score	Moderately active	Inactive	5.47858e-20	****	Wilcoxon
