# Supplementary material for: Synergistic and antagonistic activities of IRF8 and FOS enhancer pairs during an immune-cell fate switch
Source: EMBO J. 2025 Feb 19;44(7):2025–55. doi: 10.1038/s44318-025-00380-w (PMC11961672; doi:10.1038/s44318-025-00380-w)
Supplement: Supplementary file 3 — Source data Fig. 1 [file 44318_2025_380_MOESM3_ESM.zip › Figure 1/1B/Genes_found_in_PTCs_per_timepoint.xlsx]

## Sheet: Sheet1
Gene / 1=Gene in PTC, 0=Gene not in PTC	Day 0	Day 1	Day 7
NOC2L	1	0	0
KLHL17	1	0	0
ISG15	1	0	0
AGRN	1	0	0
C1orf159	1	0	0
TTLL10	1	0	0
SDF4	1	0	0
B3GALT6	1	0	0
UBE2J2	1	0	0
ACAP3	1	0	0
PUSL1	1	0	0
INTS11	1	0	0
CPTP	1	0	0
DVL1	1	0	0
AURKAIP1	1	0	0
CCNL2	1	0	0
MRPL20	1	0	0
ANKRD65	1	0	0
ATAD3B	1	0	0
ATAD3A	1	0	0
SSU72	1	0	0
MIB2	1	0	0
CDK11B	1	0	0
SLC35E2B	1	0	0
CDK11A	1	0	0
NADK	1	0	0
GNB1	1	0	0
TMEM52	1	0	0
PRKCZ	1	0	0
FAAP20	1	0	0
SKI	1	0	0
MORN1	1	0	0
RER1	1	0	0
PEX10	1	0	0
PANK4	1	0	0
TNFRSF14	1	0	0
MEGF6	1	0	0
WRAP73	1	0	0
LRRC47	1	0	0
CEP104	1	0	0
DFFB	1	0	0
C1orf174	1	0	0
MAD2L2	1	1	1
DRAXIN	1	1	1
AGTRAP	1	1	1
MTHFR	1	1	1
CLCN6	1	1	1
KIAA2013	1	1	1
PLOD1	1	1	1
USP48	1	0	0
HSPG2	1	0	0
CDC42	1	0	0
E2F2	1	0	1
ID3	1	0	1
MDS2	1	0	0
RPL11	1	0	1
ELOA	1	0	1
PITHD1	1	0	1
LYPLA2	1	0	1
GALE	1	0	1
HMGCL	1	0	1
FUCA1	1	0	1
CNR2	1	0	0
PNRC2	1	0	1
SRSF10	1	0	1
PTP4A2	1	0	0
KHDRBS1	1	0	0
TMEM39B	1	0	0
KPNA6	1	0	0
TXLNA	1	0	0
IQCC	1	0	0
EIF3I	1	0	0
TMEM234	1	0	0
LCK	1	0	0
HDAC1	1	0	0
MARCKSL1	1	0	0
TSSK3	1	0	0
ADPRHL2	1	1	0
TRAPPC3	1	1	1
MAP7D1	1	1	1
THRAP3	1	1	1
EVA1B	1	1	1
STK40	1	1	1
LSM10	1	1	1
OSCP1	1	0	1
MRPS15	1	0	1
AKIRIN1	1	0	0
NDUFS5	1	0	0
TESK2	1	1	1
CCDC163	1	1	0
MMACHC	1	1	0
PRDX1	1	1	1
AKR1A1	1	1	1
NASP	1	1	1
GPBP1L1	1	1	1
TMEM69	1	1	1
IPP	1	1	1
CPT2	1	0	0
MAGOH	1	0	0
LRP8	1	0	0
LRRC8C	1	1	1
LRRC8D	1	1	1
ZNF326	1	0	0
POLR3C	1	1	1
RNF115	1	1	1
NUDT17	1	1	1
PIAS3	1	1	1
PEX11B	1	1	1
RBM8A	1	1	1
LIX1L	1	1	1
POLR3GL	1	1	1
TXNIP	1	1	1
CERS2	1	1	1
MINDY1	1	1	1
PRUNE1	1	1	1
CDC42SE1	1	1	1
MLLT11	1	1	1
GABPB2	1	1	1
SEMA6C	1	1	0
TNFAIP8L2	1	1	1
LYSMD1	1	1	1
SCNM1	1	1	1
VPS72	1	1	1
PIP5K1A	1	1	1
PSMD4	1	1	1
ZNF687	1	1	1
PI4KB	1	1	1
RFX5	1	1	1
S100A6	1	1	1
S100A4	1	1	1
S100A13	1	1	1
S100A1	1	1	1
CHTOP	1	1	1
SNAPIN	1	1	1
ILF2	1	1	1
INTS3	1	1	1
SLC27A3	1	1	1
GATAD2B	1	1	1
DENND4B	1	1	1
CRTC2	1	1	1
SLC39A1	1	1	1
CREB3L4	1	1	1
JTB	1	1	1
RAB13	1	1	1
RPS27	1	1	1
PMVK	1	1	1
PBXIP1	1	1	1
PYGO2	1	1	1
SHC1	1	1	1
CKS1B	1	1	1
FLAD1	1	1	1
ZBTB7B	1	1	1
ADAM15	1	1	1
EFNA4	1	1	1
EFNA1	1	1	0
SLC50A1	1	1	1
DPM3	1	1	1
KRTCAP2	1	1	1
TRIM46	1	1	1
THBS3	1	1	1
MTX1	1	1	1
GBA	1	1	1
FAM189B	1	1	1
SCAMP3	1	1	1
CLK2	1	1	1
FDPS	1	1	1
RUSC1	1	1	1
MEF2D	1	1	1
IQGAP3	1	1	0
TTC24	1	1	1
NAXE	1	1	1
GPATCH4	1	1	1
CRABP2	1	0	0
ISG20L2	1	1	1
RRNAD1	1	1	1
MRPL24	1	1	1
HDGF	1	1	1
PRCC	1	1	1
CD84	1	0	0
SLAMF1	1	0	0
CD48	1	0	0
F11R	1	1	1
TSTD1	1	1	1
USF1	1	1	1
ARHGAP30	1	1	1
PFDN2	1	1	1
NIT1	1	1	1
DEDD	1	1	1
UFC1	1	1	1
USP21	1	1	1
PPOX	1	1	1
B4GALT3	1	1	1
NDUFS2	1	1	1
TOMM40L	1	1	1
SDHC	1	0	0
MGST3	1	0	0
ALDH9A1	1	0	0
TMCO1	1	0	0
UCK2	1	0	0
CREG1	1	1	1
RCSD1	1	1	1
MPZL1	1	1	1
STX6	1	1	1
MR1	1	1	1
IER5	1	1	1
KIF21B	1	0	0
TMEM9	1	0	0
PHLDA3	1	0	0
CSRP1	1	0	0
NAV1	1	0	0
IPO9	1	0	0
TIMM17A	1	0	0
RNPEP	1	0	0
ARL8A	1	0	0
PTPN7	1	0	0
LGR6	1	0	0
KDM5B	1	1	1
RABIF	1	1	1
KLHL12	1	1	1
ADIPOR1	1	1	1
CYB5R1	1	1	1
TMEM183A	1	1	1
PPFIA4	1	1	1
MYBPH	1	0	0
BTG2	1	1	1
PPP1R15B	1	1	1
PIK3C2B	1	1	1
MDM4	1	1	1
LRRN2	1	0	0
INTS7	1	1	0
DTL	1	1	0
PPP2R5A	1	1	0
NENF	1	1	1
ATF3	1	1	1
BATF3	1	1	1
NSL1	1	1	1
TATDN3	1	1	1
FLVCR1	1	1	0
VASH2	1	1	0
ANGEL2	1	1	0
RPS6KC1	1	1	0
TARBP1	1	1	1
IRF2BP2	1	1	1
TOMM20	1	0	0
RBM34	1	0	0
ARID4B	1	0	0
DESI2	1	1	0
COX20	1	1	0
HNRNPU	1	1	0
EFCAB2	1	1	0
TFB2M	1	0	0
CNST	1	0	0
SCCPDH	1	0	0
AHCTF1	1	1	1
ZNF695	1	1	1
ZNF670	1	1	1
ZNF670-ZNF695	1	1	1
ZNF669	1	1	1
ZNF124	1	1	1
ZNF496	1	1	1
NLRP3	1	1	1
SH3BP5L	1	1	1
ZNF672	1	1	1
ZNF692	1	1	1
PGBD2	1	1	1
GDI2	1	1	0
ANKRD16	1	1	0
IL15RA	1	1	0
RBM17	1	1	1
PFKFB3	1	1	1
SFMBT2	1	0	0
CSGALNACT2	1	1	1
HNRNPF	1	1	1
ZNF487	1	1	1
RASSF4	1	1	0
ZNF22	1	1	0
ASCC1	1	1	1
ANAPC16	1	1	1
DDIT4	1	1	1
DNAJB12	1	1	1
MICU1	1	1	1
SEC24C	1	1	1
FUT11	1	1	1
CHCHD1	1	1	1
ZSWIM8	1	1	1
NDST2	1	1	1
CAMK2G	1	1	0
PLAU	1	1	1
VCL	1	1	1
TSPAN14	1	1	1
SH2D4B	1	1	1
IDE	1	0	0
KIF11	1	0	0
HHEX	1	0	0
EXOC6	1	0	0
CCNJ	1	0	0
ZNF518A	1	0	0
BLNK	1	0	0
TM9SF3	1	1	1
PIK3AP1	1	1	1
LCOR	1	1	1
SLF2	1	1	0
SEMA4G	1	0	0
MRPL43	1	1	0
TWNK	1	1	0
LZTS2	1	1	0
PDZD7	1	1	0
SFXN3	1	1	0
KAZALD1	1	1	0
NFKB2	1	1	1
PSD	1	1	1
FBXL15	1	1	1
CUEDC2	1	1	1
C10orf95	1	0	1
MFSD13A	1	1	1
ACTR1A	1	1	1
SUFU	1	1	1
TRIM8	1	1	1
ARL3	1	1	1
SFXN2	1	1	1
WBP1L	1	1	1
SH3PXD2A	1	1	0
EIF3A	1	0	0
SFXN4	1	0	0
PRDX3	1	0	0
RGS10	1	0	1
TIAL1	1	0	1
BAG3	1	0	1
INPP5F	1	0	1
MCMBP	1	0	1
SEC23IP	1	0	1
CHST15	1	1	1
OAT	1	1	0
LHPP	1	1	0
FAM53B	1	1	0
PTPRE	1	1	0
MKI67	1	1	0
DPYSL4	1	0	0
STK32C	1	1	1
LRRC27	1	1	1
PWWP2B	1	1	1
INPP5A	1	1	1
PGGHG	1	1	1
IFITM2	1	1	1
IFITM1	1	1	1
IFITM3	1	1	1
B4GALNT4	1	0	0
SIGIRR	1	1	1
ANO9	1	1	0
PTDSS2	1	1	1
RNH1	1	1	1
HRAS	1	1	1
RASSF7	1	0	1
IRF7	1	1	1
DEAF1	1	1	1
TMEM80	1	1	1
TALDO1	1	1	1
GATD1	1	1	1
SLC25A22	1	1	1
PANO1	1	1	1
PIDD1	1	1	1
RPLP2	1	1	1
PNPLA2	1	1	1
CD151	1	1	1
POLR2L	1	1	1
TSPAN4	1	1	1
CHID1	1	0	0
AP2A2	1	0	0
CD81	1	0	0
TSSC4	1	0	0
CDKN1C	1	0	0
SLC22A18	1	0	0
NAP1L4	1	0	0
OSBPL5	1	0	0
NUP98	1	1	1
PGAP2	1	1	1
RHOG	1	1	1
STIM1	1	1	1
RRM1	1	1	0
SMPD1	1	1	1
APBB1	1	1	1
TRIM3	1	1	1
ARFIP2	1	1	1
TIMM10B	1	1	1
RRP8	1	1	1
ILK	1	1	1
TAF10	1	1	1
TPP1	1	1	1
DCHS1	1	1	0
MRPL17	1	1	1
HPS5	1	1	1
GTF2H1	1	1	1
LDHA	1	1	1
TSG101	1	1	1
UEVLD	1	1	1
SPTY2D1	1	1	1
TP53I11	1	0	0
PRDM11	1	0	0
ARFGAP2	1	1	1
PACSIN3	1	1	1
DDB2	1	1	1
NR1H3	1	1	1
ACP2	1	1	1
MADD	1	1	1
SPI1	1	1	1
SLC39A13	1	1	1
PSMC3	1	1	1
TNKS1BP1	1	1	0
SSRP1	1	1	0
SLC43A3	1	1	1
SLC43A1	1	1	1
TIMM10	1	1	1
UBE2L6	1	1	0
SERPING1	1	1	1
CLP1	1	1	1
ZDHHC5	1	1	1
TMX2	1	1	1
SELENOH	1	1	1
TMEM258	1	1	1
FEN1	1	1	1
FADS1	1	1	1
FADS2	1	1	1
FADS3	1	1	1
FTH1	1	1	1
EEF1G	1	1	1
TUT1	1	1	1
MTA2	1	1	1
EML3	1	1	1
B3GAT3	1	1	1
GANAB	1	1	1
INTS5	1	1	1
C11orf98	1	1	1
UQCC3	1	1	1
LBHD1	1	1	1
UBXN1	1	1	1
BSCL2	1	1	1
HNRNPUL2-BSCL2	1	1	1
HNRNPUL2	1	1	1
TTC9C	1	1	1
ZBTB3	1	1	1
POLR2G	1	1	1
TAF6L	1	1	1
TMEM179B	1	1	1
TMEM223	1	1	1
NXF1	1	1	1
STX5	1	1	1
WDR74	1	1	1
SLC3A2	1	1	1
MACROD1	1	1	1
STIP1	1	1	1
FERMT3	1	1	1
TRPT1	1	1	1
NUDT22	1	1	1
DNAJC4	1	1	0
FKBP2	1	1	1
PPP1R14B	1	1	1
PLCB3	1	1	0
GPR137	1	1	1
BAD	1	1	1
ESRRA	1	1	1
TRMT112	1	1	1
PRDX5	1	1	1
CCDC88B	1	1	1
RPS6KA4	1	1	1
NRXN2	1	1	1
RASGRP2	1	1	1
SF1	1	1	1
MAP4K2	1	1	1
MEN1	1	1	1
EHD1	1	1	1
ATG2A	1	1	1
PPP2R5B	1	1	1
ARL2	1	1	1
SNX15	1	1	1
SAC3D1	1	1	1
CDCA5	1	1	1
ZFPL1	1	1	1
VPS51	1	1	1
TM7SF2	1	1	1
ZNHIT2	1	1	1
FAU	1	1	1
MRPL49	1	1	1
SYVN1	1	1	1
CAPN1	1	1	1
POLA2	1	1	1
CDC42EP2	1	1	1
DPF2	1	1	1
SLC25A45	1	1	1
FRMD8	1	1	1
SCYL1	1	1	1
LTBP3	1	1	1
FAM89B	1	1	0
EHBP1L1	1	1	1
MAP3K11	1	1	1
PCNX3	1	1	1
SIPA1	1	1	1
RELA	1	1	1
KAT5	1	1	1
RNASEH2C	1	1	1
AP5B1	1	1	1
SNX32	1	1	1
CFL1	1	1	1
MUS81	1	1	1
EFEMP2	1	1	1
CCDC85B	1	1	0
FOSL1	1	0	1
C11orf68	1	1	1
DRAP1	1	1	1
SART1	1	1	1
BANF1	1	1	1
EIF1AD	1	1	1
SF3B2	1	1	1
PACS1	1	1	1
KLC2	1	1	1
RAB1B	1	1	1
CNIH2	1	0	0
YIF1A	1	1	1
CD248	1	1	1
BRMS1	1	1	1
B4GAT1	1	1	0
SLC29A2	1	1	1
MRPL11	1	1	1
PELI3	1	1	1
DPP3	1	1	1
BBS1	1	1	1
ZDHHC24	1	1	1
CCS	1	1	1
RBM14-RBM4	1	1	1
RBM14	1	1	1
RBM4	1	1	1
RBM4B	1	1	1
SPTBN2	1	1	0
C11orf80	1	1	1
RCE1	1	1	1
PC	1	1	1
LRFN4	1	1	1
KDM2A	1	1	1
GRK2	1	1	1
ANKRD13D	1	1	1
SSH3	1	1	1
POLD4	1	1	1
RAD9A	1	1	1
PPP1CA	1	1	1
TBC1D10C	1	1	1
RPS6KB2	1	1	1
PTPRCAP	1	1	1
CORO1B	1	1	1
AIP	1	1	1
TMEM134	1	1	1
PITPNM1	1	1	1
CDK2AP2	1	1	1
UNC93B1	1	1	1
ALDH3B1	1	1	1
NDUFS8	1	1	1
TCIRG1	1	1	1
CHKA	1	1	1
KMT5B	1	1	1
C11orf24	1	1	1
LRP5	1	1	1
PPP6R3	1	1	0
RNF121	1	0	1
IL18BP	1	0	0
NUMA1	1	0	1
LRTOMT	1	0	1
LAMTOR1	1	0	1
ANAPC15	1	0	1
INPPL1	1	0	1
ARRB1	1	1	0
RPS3	1	1	0
KLHL35	1	1	0
GDPD5	1	1	0
SERPINH1	1	1	0
PRCP	1	0	0
DDIAS	1	0	0
RAB30	1	0	0
PCF11	1	0	0
ANKRD42	1	0	0
CCDC90B	1	0	0
DDX6	1	0	0
BCL9L	1	1	1
CCDC84	1	1	1
RPS25	1	1	1
TRAPPC4	1	1	1
SLC37A4	1	1	1
HYOU1	1	1	1
VPS11	1	1	1
HMBS	1	1	1
DPAGT1	1	1	1
C2CD2L	1	1	1
HINFP	1	1	1
UBASH3B	1	1	1
FAM118B	1	0	0
RPUSD4	1	0	0
SRPRA	1	0	0
FOXRED1	1	0	0
TIRAP	1	0	0
DCPS	1	0	0
ST3GAL4	1	0	0
JAM3	1	0	0
NCAPD3	1	0	0
VPS26B	1	0	0
THYN1	1	0	0
ACAD8	1	0	0
ADIPOR2	1	1	1
LRTM2	1	1	1
CACNA2D4	1	1	1
CD9	1	1	1
TNFRSF1A	1	1	1
LTBR	1	1	1
CD27	1	1	0
TAPBPL	1	1	1
VAMP1	1	1	1
MRPL51	1	1	1
NCAPD2	1	1	1
GAPDH	1	1	1
IFFO1	1	1	1
NOP2	1	1	1
CHD4	1	1	1
LPAR5	1	1	1
ACRBP	1	0	0
ING4	1	1	1
ZNF384	1	1	1
COPS7A	1	1	1
MLF2	1	1	1
CDCA3	1	1	1
USP5	1	1	1
TPI1	1	1	1
SPSB2	1	1	1
LRRC23	1	1	1
ENO2	1	1	1
ATN1	1	1	1
C12orf57	1	1	1
PTPN6	1	1	1
PHB2	1	1	1
EMG1	1	1	1
SLC2A3	1	0	1
FOXJ2	1	0	1
BCAT1	1	1	0
LRMP	1	1	0
CASC1	1	0	0
RPAP3	1	0	0
SLC48A1	1	0	0
RAPGEF3	1	0	0
HDAC7	1	0	0
VDR	1	0	0
TMEM106C	1	0	0
KANSL2	1	1	0
CCNT1	1	1	0
ADCY6	1	1	0
CACNB3	1	1	0
DDX23	1	1	0
RND1	1	1	0
FKBP11	1	1	0
ARF3	1	1	0
DDN	1	0	0
PRKAG1	1	1	1
KMT2D	1	1	1
RHEBL1	1	1	0
LMBR1L	1	1	1
TUBA1B	1	1	1
TUBA1A	1	1	1
TUBA1C	1	1	1
ACVR1B	1	1	1
GRASP	1	1	1
NR4A1	1	1	1
ATG101	1	1	1
CSAD	1	1	1
ZNF740	1	1	1
ITGB7	1	1	1
RARG	1	1	1
MFSD5	1	1	1
ESPL1	1	1	1
PFDN5	1	1	1
C12orf10	1	1	1
AAAS	1	1	1
SP1	1	1	1
PRR13	1	1	1
PCBP2	1	1	1
MAP3K12	1	1	1
TARBP2	1	1	1
CBX5	1	1	1
HNRNPA1	1	1	1
COPZ1	1	1	1
ZNF385A	1	1	1
ITGA5	1	1	1
ITGA7	1	1	0
BLOC1S1	1	1	1
CD63	1	1	1
GDF11	1	1	0
SARNP	1	1	1
ORMDL2	1	1	1
DNAJC14	1	1	1
PYM1	1	1	1
DGKA	1	1	1
PMEL	1	1	1
CDK2	1	1	1
RAB5B	1	1	1
IKZF4	1	1	1
RPS26	1	1	1
PA2G4	1	1	1
RPL41	1	1	1
ZC3H10	1	1	1
ESYT1	1	1	1
MYL6B	1	1	1
MYL6	1	1	1
SMARCC2	1	1	1
RNF41	1	1	1
NABP2	1	1	1
ANKRD52	1	1	1
COQ10A	1	1	1
CS	1	1	1
CNPY2	1	1	1
PAN2	1	1	1
STAT2	1	1	1
TIMELESS	1	1	1
SPRYD4	1	1	1
RBMS2	1	1	1
BAZ2A	1	1	1
PTGES3	1	1	1
NACA	1	1	1
PRIM1	1	1	1
HSD17B6	1	0	1
ZBTB39	1	0	1
NEMP1	1	1	1
NAB2	1	1	1
STAT6	1	1	1
SHMT2	1	1	1
NDUFA4L2	1	0	0
R3HDM2	1	1	1
ARHGAP9	1	1	1
DDIT3	1	1	1
MBD6	1	1	1
DCTN2	1	1	1
PIP4K2C	1	1	1
DTX3	1	1	1
ARHGEF25	1	1	1
OS9	1	1	1
AGAP2	1	1	0
TSPAN31	1	1	1
CDK4	1	1	1
METTL1	1	1	1
EEF1AKMT3	1	1	1
TSFM	1	1	1
CTDSP2	1	1	1
ATP23	1	1	1
XPOT	1	1	1
TBK1	1	1	1
RASSF3	1	1	1
RAP1B	1	1	1
NUP107	1	1	1
SLC35E3	1	1	1
MDM2	1	1	1
TMPO	1	1	1
SLC25A3	1	1	1
IKBIP	1	1	1
APAF1	1	1	1
ANKS1B	1	0	0
UHRF1BP1L	1	0	0
ACTR6	1	0	0
DEPDC4	1	0	0
SCYL2	1	0	0
CHST11	1	1	0
FICD	1	0	0
SART3	1	0	1
ISCU	1	0	1
CORO1C	1	0	1
TMEM120B	1	0	0
RHOF	1	1	0
SETD1B	1	1	0
PSMD9	1	1	0
WDR66	1	1	0
BCL7A	1	1	0
MLXIP	1	1	0
HIP1R	1	0	0
VPS37B	1	0	0
ABCB9	1	0	0
OGFOD2	1	0	0
ARL6IP4	1	0	0
PITPNM2	1	0	0
MPHOSPH9	1	0	0
C12orf65	1	0	0
CDK2AP1	1	0	0
SCARB1	1	1	0
UBC	1	1	0
DHX37	1	1	0
BRI3BP	1	1	0
ADGRD1	1	0	0
SFSWAP	1	0	0
MMP17	1	0	0
ULK1	1	0	0
PUS1	1	0	0
EP400	1	1	0
DDX51	1	1	0
NOC4L	1	1	0
FBRSL1	1	1	0
POLE	1	1	0
PXMP2	1	1	0
PGAM5	1	1	0
ANKLE2	1	1	0
GOLGA3	1	1	0
KATNAL1	1	0	0
HMGB1	1	1	0
USPL1	1	1	0
FOXO1	1	0	0
ELF1	1	0	0
WBP4	1	0	0
ITM2B	1	1	1
RB1	1	1	1
LPAR6	1	1	1
RCBTB2	1	1	1
UBAC2	1	1	0
GPR18	1	1	0
TM9SF2	1	1	0
PCID2	1	0	0
CUL4A	1	0	0
LAMP1	1	0	0
GRTP1	1	0	0
ADPRHL1	1	0	0
DCUN1D2	1	0	0
TMCO3	1	0	0
TFDP1	1	0	0
RASA3	1	0	0
CDC16	1	0	0
UPF3A	1	0	0
CHAMP1	1	0	0
CCNB1IP1	1	1	1
PARP2	1	1	1
TEP1	1	1	1
KLHL33	1	1	0
OSGEP	1	1	1
APEX1	1	1	1
PNP	1	1	1
METTL17	1	1	1
NDRG2	1	1	1
ARHGEF40	1	1	1
ZNF219	1	1	1
HNRNPC	1	1	1
RPGRIP1	1	1	1
SUPT16H	1	1	1
CHD8	1	1	1
RAB2B	1	1	1
TOX4	1	1	1
METTL3	1	1	1
SALL2	1	1	0
DAD1	1	1	0
ABHD4	1	1	0
OXA1L	1	1	1
SLC7A7	1	1	1
MRPL52	1	1	1
MMP14	1	1	1
LRP10	1	1	1
RBM23	1	1	1
PRMT5	1	1	1
HAUS4	1	1	1
AJUBA	1	1	0
C14orf93	1	1	1
PSMB5	1	1	1
CDH24	1	1	0
ACIN1	1	1	1
C14orf119	1	1	1
CEBPE	1	1	1
NRL	1	1	1
PCK2	1	1	1
DCAF11	1	1	1
PSME1	1	1	1
EMC9	1	1	1
PSME2	1	1	1
RNF31	1	1	1
IRF9	1	1	1
REC8	1	1	1
IPO4	1	1	1
TM9SF1	1	1	1
TSSK4	1	1	1
CHMP4A	1	1	1
MDP1	1	1	1
NEDD8	1	1	1
GMPR2	1	1	1
TINF2	1	1	1
TGM1	1	1	1
RABGGTA	1	1	1
DHRS1	1	1	1
NOP9	1	1	1
LTB4R2	1	1	1
CIDEB	1	1	1
LTB4R	1	1	1
RIPK3	1	1	1
NFATC4	1	1	0
NYNRIN	1	1	0
KHNYN	1	1	0
SDR39U1	1	1	0
PPP2R3C	1	1	1
PSMA6	1	1	1
NFKBIA	1	1	1
RPS29	1	1	1
LRR1	1	1	1
RPL36AL	1	1	1
MGAT2	1	1	1
DNAAF2	1	1	1
POLE2	1	1	1
KLHDC1	1	1	1
KLHDC2	1	1	1
NEMF	1	1	1
ARF6	1	1	1
RAD51B	1	1	1
ZFP36L1	1	1	1
PNMA1	1	1	0
ELMSAN1	1	1	0
PTGR2	1	1	0
ZNF410	1	1	0
COQ6	1	1	0
FAM161B	1	1	0
ENTPD5	1	1	0
IRF2BPL	1	1	1
CIPC	1	1	1
TMEM63C	1	1	1
NRDE2	1	0	0
CALM1	1	0	0
TTC7B	1	0	0
CCDC88C	1	0	0
PPP4R3A	1	0	0
SYNE3	1	1	0
GLRX5	1	1	0
TCL1A	1	1	0
SETD3	1	0	0
CCNK	1	0	0
CCDC85C	1	0	0
CYP46A1	1	0	0
EML1	1	0	0
EVL	1	1	1
YY1	1	1	1
SLC25A29	1	1	1
PPP2R5C	1	0	0
DYNC1H1	1	0	0
INF2	1	1	0
SIVA1	1	1	0
AKT1	1	1	0
ZBTB42	1	1	0
PLD4	1	1	0
AHNAK2	1	0	0
CDCA4	1	1	0
GPR132	1	1	0
JAG2	1	1	0
BRF1	1	1	0
BTBD6	1	1	0
PACS2	1	1	0
TEX22	1	1	0
MTA1	1	1	0
NIPA1	1	1	0
NIPA2	1	1	0
CYFIP1	1	1	0
TUBGCP5	1	1	0
KLF13	1	1	1
GPR176	1	1	0
EIF2AK4	1	1	1
SRP14	1	1	1
BMF	1	1	1
BUB1B	1	1	0
PLCB2	1	1	1
KNSTRN	1	1	0
IVD	1	1	0
BAHD1	1	1	0
CHST14	1	1	0
CCDC32	1	1	0
RPUSD2	1	1	0
KNL1	1	1	0
RAD51	1	1	0
RMDN3	1	1	0
GCHFR	1	1	0
DNAJC17	1	1	0
ZFYVE19	1	1	0
SPINT1	1	1	0
RHOV	1	0	0
VPS18	1	1	0
CHAC1	1	1	0
CSK	1	1	1
ULK3	1	1	1
SCAMP2	1	1	1
MPI	1	1	1
FAM219B	1	1	1
COX5A	1	1	1
SCAMP5	1	1	1
PPCDC	1	1	1
SIN3A	1	0	1
PTPN9	1	0	1
SNUPN	1	0	1
IMP3	1	0	1
SNX33	1	0	1
ZSCAN2	1	1	1
WDR73	1	1	1
NMB	1	1	0
SEC11A	1	1	1
ZNF592	1	1	1
ZNF710	1	1	1
IDH2	1	1	1
SEMA4B	1	1	1
CIB1	1	1	1
GDPGP1	1	1	1
NGRN	1	1	1
BLM	1	1	1
FURIN	1	1	1
FES	1	1	1
MAN2A2	1	1	1
UNC45A	1	1	1
HDDC3	1	1	1
RCCD1	1	1	1
PRC1	1	1	1
VPS33B	1	1	1
CHD2	1	1	1
RGMA	1	1	0
MEF2A	1	1	0
LYSMD4	1	0	0
CHSY1	1	1	0
SELENOS	1	1	0
SNRPA1	1	1	0
PCSK6	1	0	0
NUBP1	1	0	0
CIITA	1	0	0
DEXI	1	0	0
CLEC16A	1	0	0
EEF2K	1	0	0
POLR3E	1	0	0
CDR2	1	0	0
NPIPB5	1	0	0
KDM8	1	1	0
NSMCE1	1	1	0
IL4R	1	1	0
IL21R	1	1	0
GTF3C1	1	0	0
ATXN2L	1	1	0
TUFM	1	1	0
SH2B1	1	1	0
ATP2A1	1	1	0
RABEP2	1	1	0
CD19	1	1	0
NFATC2IP	1	1	0
SPNS1	1	1	0
LAT	1	1	0
SPN	1	1	0
QPRT	1	1	0
C16orf54	1	1	0
KIF22	1	1	1
MAZ	1	1	1
PAGR1	1	1	1
CDIPT	1	1	1
KCTD13	1	1	1
TMEM219	1	1	1
TAOK2	1	1	1
HIRIP3	1	1	1
INO80E	1	1	1
DOC2A	1	0	0
ALDOA	1	1	1
PPP4C	1	1	1
YPEL3	1	1	1
CD2BP2	1	1	1
TBC1D10B	1	1	1
ZNF48	1	1	1
ZNF771	1	1	1
DCTPP1	1	1	1
SEPHS2	1	1	1
ZNF768	1	1	1
ZNF747	1	1	1
ZNF764	1	1	1
ZNF688	1	1	1
ZNF785	1	1	1
ZNF689	1	1	1
PRR14	1	1	1
FBRS	1	1	1
SRCAP	1	1	1
PHKG2	1	1	1
CCDC189	1	1	1
RNF40	1	1	1
ZNF629	1	1	1
BCL7C	1	1	1
FBXL19	1	1	1
ORAI3	1	1	1
STX4	1	1	1
ZNF668	1	1	1
ZNF646	1	1	1
VKORC1	1	1	1
BCKDK	1	1	1
KAT8	1	1	1
PRSS36	1	1	1
FUS	1	1	1
PYCARD	1	1	1
LONP2	1	1	1
SIAH1	1	1	1
N4BP1	1	1	1
ZNF423	1	0	0
HERPUD1	1	1	0
NLRC5	1	1	0
CPNE2	1	1	0
RSPRY1	1	1	0
CIAPIN1	1	1	0
COQ9	1	1	0
POLR2C	1	1	0
DOK4	1	1	0
CCDC102A	1	1	0
KATNB1	1	1	0
GINS3	1	0	0
SETD6	1	0	0
CNOT1	1	0	0
SLC38A7	1	0	0
GOT2	1	0	0
TK2	1	1	1
CKLF	1	1	1
CKLF-CMTM1	1	1	1
CMTM2	1	1	0
CMTM3	1	1	1
CMTM4	1	1	1
DYNC1LI2	1	1	1
NAE1	1	1	1
PDP2	1	1	1
CES2	1	1	1
CES4A	1	1	0
CBFB	1	1	1
C16orf70	1	1	1
TRADD	1	1	1
FBXL8	1	1	1
NOL3	1	1	1
KIAA0895L	1	1	1
E2F4	1	1	1
ELMO3	1	0	0
LRRC29	1	1	1
TMEM208	1	1	1
FHOD1	1	1	1
ATP6V0D1	1	1	1
AGRP	1	1	0
RIPOR1	1	1	1
CTCF	1	1	1
CARMIL2	1	1	1
ACD	1	1	1
PARD6A	1	1	1
ENKD1	1	1	1
C16orf86	1	1	1
GFOD2	1	1	1
RANBP10	1	1	1
TSNAXIP1	1	1	1
CENPT	1	1	1
THAP11	1	1	1
NUTF2	1	1	1
EDC4	1	1	1
PSKH1	1	1	1
PSMB10	1	1	1
SLC12A4	1	1	1
DPEP2	1	1	1
DDX28	1	1	1
DUS2	1	1	1
NFATC3	1	1	1
EXOSC6	1	1	0
DDX19B	1	1	0
DDX19A	1	1	0
ST3GAL2	1	1	0
COG4	1	1	0
SF3B3	1	1	0
VAC14	1	0	0
AP1G1	1	0	1
ATXN1L	1	0	1
ZNF821	1	0	1
IST1	1	0	1
DHODH	1	0	1
TXNL4B	1	0	1
DHX38	1	0	1
WDR59	1	1	0
ZNRF1	1	1	0
ZFP1	1	1	0
CFDP1	1	1	1
TMEM170A	1	1	1
CHST6	1	1	0
TMEM231	1	1	1
GABARAPL2	1	1	1
ADAT1	1	1	1
TERF2IP	1	1	1
GSE1	1	0	0
KLHDC4	1	0	0
SLC7A5	1	0	0
BANP	1	0	0
ZFPM1	1	1	0
ZC3H18	1	1	0
CYBA	1	1	0
MVD	1	1	0
RNF166	1	1	0
CTU2	1	1	0
PIEZO1	1	1	0
CDT1	1	1	0
APRT	1	1	0
GALNS	1	1	0
TRAPPC2L	1	1	0
CBFA2T3	1	1	0
ACSF3	1	1	0
ZNF778	1	1	0
ANKRD11	1	1	0
SPG7	1	1	0
RPL13	1	1	0
CPNE7	1	1	0
DPEP1	1	0	0
CHMP1A	1	1	0
SPATA33	1	1	0
CDK10	1	1	0
SPATA2L	1	1	0
VPS9D1	1	1	0
ZNF276	1	1	0
FANCA	1	1	0
TCF25	1	1	0
MC1R	1	1	0
TUBB3	1	1	0
DEF8	1	0	0
CENPBD1	1	1	0
GAS8	1	1	0
PRDM7	1	1	0
GEMIN4	1	0	0
GLOD4	1	0	0
MRM3	1	0	0
NXN	1	0	0
TIMM22	1	0	0
DLG4	1	1	1
ACADVL	1	1	1
DVL2	1	1	1
PHF23	1	1	1
GABARAP	1	1	1
CTDNEP1	1	1	1
ELP5	1	1	1
SLC2A4	1	1	0
EIF5A	1	1	1
GPS2	1	1	1
NEURL4	1	1	1
ACAP1	1	1	1
KCTD11	1	1	1
TNK1	1	1	1
PLSCR3	1	1	1
TMEM256	1	1	1
NLGN2	1	1	1
TMEM102	1	1	1
FGF11	1	1	1
CHRNB1	1	1	1
ZBTB4	1	1	1
POLR2A	1	1	1
TNFSF13	1	1	1
SENP3	1	1	1
SENP3-EIF4A1	1	1	1
EIF4A1	1	1	1
MPDU1	1	1	1
SHBG	1	1	1
FXR2	1	1	1
SAT2	1	1	1
TP53	1	1	1
WRAP53	1	1	1
KDM6B	1	1	1
NAA38	1	1	1
CYB5D1	1	1	1
CHD3	1	1	1
TRAPPC1	1	1	1
CNTROB	1	1	1
PER1	1	1	1
VAMP2	1	1	1
TMEM107	1	1	1
BORCS6	1	1	1
AURKB	1	1	1
PFAS	1	1	1
CTC1	1	1	1
RANGRF	1	0	0
SLC25A35	1	0	0
MPRIP	1	0	0
PLD6	1	0	0
FLCN	1	0	0
PROCA1	1	1	1
RAB34	1	1	1
RPL23A	1	1	1
TLCD1	1	1	1
NEK8	1	1	1
TRAF4	1	1	1
FAM222B	1	1	1
ERAL1	1	1	1
FLOT2	1	1	1
DHRS13	1	1	1
PHF12	1	1	1
PIPOX	1	1	1
MYO18A	1	1	1
TAOK1	1	0	1
ABHD15	1	1	1
TP53I13	1	1	1
GIT1	1	1	1
ANKRD13B	1	1	0
CORO6	1	1	1
SSH2	1	1	1
PLCD3	1	1	1
ACBD4	1	1	1
HEXIM1	1	1	1
HEXIM2	1	1	1
FMNL1	1	1	1
MAP3K14	1	1	1
ARHGAP27	1	1	0
PLEKHM1	1	1	0
NOG	1	1	0
C17orf67	1	1	0
DGKE	1	1	0
TRIM25	1	1	0
COIL	1	1	0
SCPEP1	1	1	0
AKAP1	1	1	0
MSI2	1	1	0
MRPS23	1	1	0
CUEDC1	1	1	0
VEZF1	1	1	0
SRSF1	1	1	0
SUPT4H1	1	1	0
MAP3K3	1	1	1
LIMD2	1	1	1
STRADA	1	1	1
CCDC47	1	1	1
DDX42	1	1	1
FTSJ3	1	1	1
PSMC5	1	1	1
SMARCD2	1	1	1
CD79B	1	0	0
ICAM2	1	0	0
AMZ2	1	1	0
ARSG	1	1	0
SLC16A6	1	1	0
PRKAR1A	1	1	0
RAB37	1	0	1
SLC9A3R1	1	0	1
NAT9	1	0	0
TMEM104	1	0	0
FDXR	1	0	1
CDR2L	1	0	0
SLC38A10	1	1	0
BAHCC1	1	1	0
ACTG1	1	1	0
MTCL1	1	0	0
LDLRAD4	1	1	0
TRAPPC8	1	1	1
RNF125	1	1	1
RNF138	1	1	1
GAREM1	1	1	1
CTIF	1	1	0
SMAD7	1	1	0
DYM	1	1	0
ZCCHC2	1	0	0
PHLPP1	1	0	0
BCL2	1	1	0
KDSR	1	1	0
CNDP2	1	1	0
ZNF407	1	1	0
ZNF236	1	0	1
MBP	1	0	1
DPP9	1	0	0
FEM1A	1	0	0
TICAM1	1	0	0
PLIN3	1	0	0
UHRF1	1	0	0
KDM4B	1	0	0
PPAN	1	1	0
P2RY11	1	1	1
EIF3G	1	1	1
DNMT1	1	1	0
S1PR2	1	1	1
MRPL4	1	1	1
ICAM1	1	1	1
ICAM4	1	1	1
FDX2	1	1	1
RAVER1	1	1	1
ICAM3	1	1	1
TYK2	1	1	1
CDC37	1	1	1
PDE4A	1	0	1
KEAP1	1	1	1
ATG4D	1	1	1
KRI1	1	1	1
CDKN2D	1	1	0
SLC44A2	1	1	1
ILF3	1	1	1
QTRT1	1	1	1
DNM2	1	1	1
TMED1	1	1	1
CARM1	1	1	1
YIPF2	1	1	0
TIMM29	1	1	0
SMARCA4	1	1	0
LDLR	1	1	0
MAN2B1	1	1	0
WDR83	1	1	1
WDR83OS	1	1	1
DHPS	1	1	1
FBXW9	1	1	1
TNPO2	1	1	1
TRIR	1	1	1
HOOK2	1	1	1
JUNB	1	1	1
PRDX2	1	1	1
RNASEH2A	1	1	1
DNASE2	1	1	1
GCDH	1	1	0
SYCE2	1	1	1
FARSA	1	1	1
CALR	1	1	1
RAD23A	1	1	1
GADD45GIP1	1	1	1
DAND5	1	0	0
NFIX	1	1	1
LYL1	1	1	1
TRMT1	1	1	1
NACC1	1	1	1
STX10	1	1	1
IER2	1	1	1
CCDC130	1	1	0
MRI1	1	1	0
C19orf53	1	1	0
ZSWIM4	1	1	0
C19orf57	1	1	0
CC2D1A	1	1	0
PODNL1	1	1	0
DCAF15	1	1	0
RFX1	1	1	0
IL27RA	1	1	0
SAMD1	1	1	0
PRKACA	1	1	0
ASF1B	1	1	0
ADGRL1	1	1	0
ADGRE5	1	1	0
DDX39A	1	1	0
PKN1	1	1	0
GIPC1	1	1	0
DNAJB1	1	1	0
TECR	1	1	0
NDUFB7	1	1	0
TPM4	1	0	0
RAB8A	1	0	0
HSH2D	1	0	0
FAM32A	1	0	0
AP1M1	1	0	0
KLF2	1	0	0
EPS15L1	1	0	0
C19orf44	1	0	0
CHERP	1	0	0
SLC35E1	1	0	0
MED26	1	0	0
SMIM7	1	0	0
TMEM38A	1	0	0
SIN3B	1	0	0
F2RL3	1	0	0
CPAMD8	1	0	0
HAUS8	1	0	0
MYO9B	1	0	0
USE1	1	0	0
OCEL1	1	0	0
NR2F6	1	0	0
BABAM1	1	0	0
ANKLE1	1	0	0
MRPL34	1	0	0
ABHD8	1	0	0
DDA1	1	0	0
ANO8	1	0	0
GTPBP3	1	0	0
BST2	1	0	0
MVB12A	1	0	0
TMEM221	1	0	0
PGLS	1	0	0
COLGALT1	1	0	0
MAP1S	1	0	0
FCHO1	1	0	0
JAK3	1	0	0
RPL18A	1	0	0
CCDC124	1	0	0
ARRDC2	1	0	0
IL12RB1	1	0	0
MAST3	1	0	1
PIK3R2	1	0	1
MPV17L2	1	0	1
RAB3A	1	0	1
JUND	1	0	1
LSM4	1	0	1
PGPEP1	1	0	1
SSBP4	1	0	1
ISYNA1	1	0	0
ELL	1	0	1
FKBP8	1	0	0
KXD1	1	0	0
UBA52	1	0	0
KLHL26	1	0	0
CRTC1	1	0	0
UPF1	1	0	0
COPE	1	0	0
DDX49	1	0	0
HOMER3	1	0	0
SUGP2	1	0	0
ARMC6	1	0	0
SLC25A42	1	0	0
TMEM161A	1	0	0
BORCS8-MEF2B	1	0	0
BORCS8	1	0	0
RFXANK	1	0	0
NR2C2AP	1	0	0
SUGP1	1	0	0
MAU2	1	0	0
GATAD2A	1	0	0
NDUFA13	1	0	0
LPAR2	1	0	0
GMIP	1	0	0
ATP13A1	1	0	0
ZNF101	1	0	0
ZNF14	1	0	0
ZNF506	1	0	0
ZNF253	1	0	0
ZNF93	1	0	0
LRFN1	1	0	0
GMFG	1	1	1
SAMD4B	1	1	1
PAF1	1	1	1
MED29	1	1	1
ZFP36	1	1	1
PLEKHG2	1	1	1
RPS16	1	1	1
SUPT5H	1	1	1
TIMM50	1	1	1
DLL3	1	0	0
EID2B	1	1	1
EID2	1	1	1
AKT2	1	0	1
C19orf47	1	0	1
PLD3	1	0	1
SERTAD1	1	0	1
SERTAD3	1	0	1
BLVRB	1	0	1
SHKBP1	1	0	1
LTBP4	1	0	0
NUMBL	1	0	1
COQ8B	1	0	1
ITPKC	1	0	1
C19orf54	1	0	1
SNRPA	1	0	1
RAB4B	1	0	1
EGLN2	1	0	1
HNRNPUL1	1	1	1
CCDC97	1	1	1
TGFB1	1	1	1
B9D2	1	1	1
TMEM91	1	1	1
EXOSC5	1	1	1
BCKDHA	1	1	1
DMAC2	1	1	1
CEACAM21	1	1	1
RPS19	1	1	0
CD79A	1	1	0
ARHGEF1	1	1	0
RABAC1	1	1	0
ATP1A3	1	1	0
GRIK5	1	1	1
ZNF574	1	1	1
POU2F2	1	1	1
DEDD2	1	1	1
ZNF526	1	1	1
GSK3A	1	1	1
ERF	1	1	1
CIC	1	1	1
PRR19	1	1	1
PAFAH1B3	1	1	1
PHLDB3	1	1	1
ETHE1	1	1	1
XRCC1	1	1	1
PINLYP	1	1	1
IRGQ	1	1	1
ZNF576	1	1	1
ZNF428	1	1	1
CADM4	1	0	0
PLAUR	1	1	1
SMG9	1	1	1
PPP5D1	1	0	1
CALM3	1	0	1
PTGIR	1	0	1
DACT3	1	0	0
PRKD2	1	0	1
STRN4	1	0	1
FKRP	1	0	1
SLC1A5	1	0	1
AP2S1	1	0	1
PIH1D1	1	1	0
ALDH16A1	1	1	0
RPL13A	1	1	0
RPS11	1	1	0
FCGRT	1	1	0
NOSIP	1	1	0
PRRG2	1	0	0
PRR12	1	1	0
RRAS	1	1	0
SCAF1	1	1	0
IRF3	1	1	0
BCL2L12	1	1	0
PRMT1	1	1	0
AP2A1	1	0	0
FUZ	1	0	0
MED25	1	0	0
PTOV1	1	0	0
PNKP	1	0	0
AKT1S1	1	0	0
TBC1D17	1	0	0
IL4I1	1	0	0
ATF5	1	0	0
NUP62	1	0	0
NDUFA3	1	0	0
TFPT	1	0	0
PRPF31	1	0	0
CNOT3	1	1	1
MBOAT7	1	1	1
TSEN34	1	1	1
RPS9	1	1	1
LILRB3	1	1	1
LAIR1	1	1	1
TTYH1	1	0	0
LENG8	1	1	0
PPP6R1	1	1	1
HSPBP1	1	1	1
BRSK1	1	0	0
TMEM150B	1	1	1
KMT5C	1	1	1
RPL28	1	1	1
UBE2S	1	1	1
ISOC2	1	1	1
ZNF628	1	1	1
NAT14	1	1	1
ZNF579	1	1	1
FIZ1	1	1	1
ZNF524	1	1	1
ZNF784	1	1	1
ZNF581	1	1	1
ZNF580	1	1	1
CCDC106	1	1	1
U2AF2	1	1	1
EPN1	1	1	1
PXDN	1	0	0
EIPR1	1	0	1
TRAPPC12	1	0	1
ADI1	1	0	1
RNASEH1	1	0	1
RPS7	1	0	1
RSAD2	1	0	0
CMPK2	1	0	0
RNF144A	1	0	0
ASAP2	1	0	1
ITGB1BP1	1	0	1
CPSF3	1	0	1
IAH1	1	0	1
ADAM17	1	1	1
YWHAQ	1	1	1
LAPTM4A	1	0	1
SDC1	1	0	1
PUM2	1	0	1
RHOB	1	0	1
HS1BP3	1	0	0
TMEM214	1	0	1
AGBL5	1	0	1
OST4	1	0	1
EMILIN1	1	0	1
KHK	1	0	1
PREB	1	0	1
SLC5A6	1	0	1
ATRAID	1	0	1
CAD	1	0	1
MPV17	1	0	1
GTF3C2	1	0	1
EIF2B4	1	0	1
SNX17	1	0	1
ZNF513	1	0	1
PPM1G	1	0	1
NRBP1	1	0	1
ZFP36L2	1	1	1
PRKCE	1	1	0
MCFD2	1	1	1
TTC7A	1	1	1
CALM2	1	1	1
MSH2	1	0	0
KCNK12	1	0	0
MSH6	1	0	0
SPTBN1	1	1	0
RTN4	1	1	1
RPS27A	1	1	1
CLHC1	1	1	1
MTIF2	1	1	1
APLF	1	1	0
ARHGAP25	1	1	0
PCBP1	1	1	1
C2orf42	1	1	1
TIA1	1	1	1
PCYOX1	1	1	1
SNRPG	1	1	0
FAM136A	1	1	0
SPR	1	1	0
SFXN5	1	1	0
RAB11FIP5	1	1	0
SMYD5	1	1	0
PRADC1	1	1	0
CCT7	1	1	0
FBXO41	1	1	0
DGUOK	1	1	1
TET3	1	1	1
BOLA3	1	1	1
MOB1A	1	1	1
MTHFD2	1	1	1
DCTN1	1	1	1
WDR54	1	1	1
RTKN	1	1	1
WBP1	1	1	1
MOGS	1	1	1
MRPL53	1	1	1
CCDC142	1	1	1
TTC31	1	1	1
PCGF1	1	1	1
HTRA2	1	1	1
AUP1	1	1	1
DOK1	1	1	1
LOXL3	1	0	1
DNAH6	1	0	0
TMSB10	1	1	0
KCMF1	1	1	0
TGOLN2	1	1	1
ELMOD3	1	1	1
RETSAT	1	1	1
CAPG	1	1	1
SH2D6	1	1	1
MAT2A	1	1	1
GGCX	1	1	1
VAMP8	1	1	1
VAMP5	1	1	1
RNF181	1	1	1
TMEM150A	1	1	1
USP39	1	1	1
C2orf68	1	1	1
DUSP2	1	1	1
STARD7	1	1	1
TMEM127	1	1	1
CIAO1	1	1	1
SNRNP200	1	1	1
ITPRIPL1	1	1	1
NCAPH	1	1	1
SH3RF3	1	1	0
TTL	1	1	0
POLR1B	1	1	0
CHCHD5	1	1	0
SLC20A1	1	1	0
CKAP2L	1	1	0
RABL2A	1	0	0
SLC35F5	1	0	0
ACTR3	1	0	0
CLASP1	1	1	0
NIFK	1	1	0
TSN	1	1	0
BIN1	1	0	0
ERCC3	1	1	0
MAP3K2	1	1	0
IWS1	1	1	0
LIMS2	1	1	0
SFT2D3	1	1	0
WDR33	1	1	0
POLR2D	1	1	0
AMMECR1L	1	1	0
SAP130	1	0	0
UGGT1	1	0	0
HS6ST1	1	0	0
MGAT5	1	1	0
CXCR4	1	1	0
STAM2	1	0	0
FMNL2	1	1	0
PRPF40A	1	1	0
ARL6IP6	1	1	0
STK17B	1	1	1
ANKRD44	1	1	1
SF3B1	1	1	1
COQ10B	1	1	1
HSPD1	1	1	1
HSPE1-MOB4	1	1	1
HSPE1	1	1	1
MOB4	1	1	1
BZW1	1	1	1
CLK1	1	1	1
PPIL3	1	1	1
NIF3L1	1	1	1
ORC2	1	1	1
FAM126B	1	1	1
NDUFB3	1	1	1
CFLAR	1	1	1
CASP10	1	1	1
CASP8	1	1	1
TNS1	1	0	0
ARPC2	1	1	1
AAMP	1	1	1
PNKD	1	1	1
TMBIM1	1	1	1
CTDSP1	1	1	1
NHEJ1	1	1	1
CNPPD1	1	1	1
RETREG2	1	1	1
ZFAND2B	1	1	1
ABCB6	1	1	1
ATG9A	1	1	1
ANKZF1	1	1	1
GLB1L	1	1	1
STK16	1	1	1
TUBA4A	1	1	1
DNAJB2	1	1	1
DNPEP	1	1	1
SPEG	1	1	0
GMPPA	1	1	0
CHPF	1	0	0
OBSL1	1	1	0
STK11IP	1	1	0
DOCK10	1	0	0
IRS1	1	0	0
RHBDD1	1	0	0
NCL	1	1	1
PTMA	1	1	1
INPP5D	1	1	1
ATG16L1	1	1	1
SAG	1	1	1
DGKD	1	1	1
ARL4C	1	0	1
SCLY	1	0	0
KLHL30	1	0	0
ERFE	1	0	0
ILKAP	1	0	0
HES6	1	0	0
PER2	1	0	0
THAP4	1	1	0
ATG4B	1	1	0
DTYMK	1	1	0
ING5	1	1	0
D2HGDH	1	1	0
PDCD1	1	0	0
C20orf96	1	1	0
ZCCHC3	1	1	0
SOX12	1	1	0
NRSN2	1	1	0
TRIB3	1	1	0
RBCK1	1	1	0
TBC1D20	1	1	0
CSNK2A1	1	1	0
C20orf27	1	1	1
CENPB	1	1	1
CDC25B	1	1	1
AP5S1	1	1	1
MAVS	1	1	1
PANK2	1	1	1
RNF24	1	1	1
SMOX	1	1	1
RASSF2	1	0	1
SLC23A2	1	0	1
TMEM230	1	0	1
PCNA	1	0	1
CDS2	1	0	1
RRBP1	1	1	0
MGME1	1	1	0
SNX5	1	1	0
RIPOR3	1	0	0
PARD6B	1	0	0
BCAS4	1	0	0
ADNP	1	0	0
DPM1	1	0	0
MOCS3	1	0	0
RAE1	1	1	0
RBM38	1	1	0
ZBP1	1	0	0
PMEPA1	1	0	0
GNAS	1	1	0
NELFCD	1	1	0
CTSZ	1	1	0
PRELID3B	1	1	0
PHACTR3	1	0	0
TAF4	1	0	1
LSM14B	1	0	1
PSMA7	1	0	1
SS18L1	1	0	1
MTG2	1	0	1
OSBPL2	1	0	1
ADRM1	1	0	1
LAMA5	1	0	1
RPS21	1	0	1
CABLES2	1	0	1
SLCO4A1	1	0	0
MRGBP	1	0	0
OGFR	1	0	1
COL9A3	1	0	0
TCFL5	1	0	1
DIDO1	1	0	1
GID8	1	0	1
SLC17A9	1	0	1
YTHDF1	1	0	1
NKAIN4	1	0	0
ARFGAP1	1	0	1
NRIP1	1	0	0
MRPL39	1	0	0
JAM2	1	0	0
GABPA	1	0	0
LTN1	1	1	1
RWDD2B	1	1	1
USP16	1	1	1
CCT8	1	1	1
MAP3K7CL	1	1	1
BACH1	1	1	1
UBE2G2	1	1	0
SUMO3	1	1	0
PTTG1IP	1	1	0
ITGB2	1	1	0
FAM207A	1	1	0
ADARB1	1	0	0
RTL10	1	0	0
GNB1L	1	0	0
TXNRD2	1	0	0
COMT	1	0	0
ARVCF	1	0	0
TANGO2	1	0	0
DGCR8	1	0	0
TRMT2A	1	0	0
RANBP1	1	0	0
ZDHHC8	1	0	0
RTN4R	1	0	0
DGCR6L	1	0	0
IGLL1	1	0	0
RGL4	1	0	0
ZNF70	1	0	0
VPREB3	1	0	0
C22orf15	1	0	0
CHCHD10	1	0	0
MMP11	1	0	0
SMARCB1	1	0	0
DERL3	1	0	0
SLC2A11	1	0	0
RAC2	1	0	1
CYTH4	1	0	1
MFNG	1	0	1
CDC42EP1	1	0	1
GGA1	1	0	1
SH3BP1	1	0	1
PDXP	1	0	1
LGALS1	1	0	1
NOL12	1	0	1
TRIOBP	1	0	1
ANKRD54	1	0	1
EIF3L	1	0	1
MICALL1	1	0	1
C22orf23	1	0	1
POLR2F	1	0	1
PICK1	1	0	1
PLA2G6	1	0	1
MAFF	1	0	1
TMEM184B	1	0	1
CSNK1E	1	0	1
KDELR3	1	0	0
DDX17	1	0	1
DMC1	1	0	0
FAM227A	1	0	1
CBY1	1	0	1
TOMM22	1	0	1
JOSD1	1	0	1
GTPBP1	1	0	1
SUN2	1	0	1
TRABD	1	1	1
SELENOO	1	1	1
TUBGCP6	1	1	1
HDAC10	1	1	1
MAPK12	1	1	1
MAPK11	1	1	0
PLXNB2	1	1	1
DENND6B	1	1	1
PPP6R2	1	1	1
SBF1	1	1	1
LMF2	1	1	1
NCAPH2	1	1	1
SCO2	1	1	1
BHLHE40	1	1	1
ARL8B	1	1	1
EDEM1	1	1	1
BRPF1	1	1	1
OGG1	1	1	1
ARPC4	1	1	1
ARPC4-TTLL3	1	1	1
TADA3	1	1	1
TTLL3	1	1	1
RPUSD3	1	1	1
JAGN1	1	1	1
IL17RE	1	1	0
IL17RC	1	1	1
CRELD1	1	1	1
PRRT3	1	1	0
EMC3	1	1	1
FANCD2	1	1	1
BRK1	1	1	1
VHL	1	1	1
TATDN2	1	1	1
GHRL	1	1	0
SEC13	1	1	0
ATP2B2	1	0	0
CAND2	1	1	0
RPL32	1	1	0
IQSEC1	1	1	0
NUP210	1	1	0
HDAC11	1	0	0
TGFBR2	1	1	0
CMTM8	1	1	0
CMTM7	1	1	0
CMTM6	1	1	0
GORASP1	1	1	1
[truncated: 2,526 more rows]
