# Supplementary material for: Synergistic and antagonistic activities of IRF8 and FOS enhancer pairs during an immune-cell fate switch
Source: EMBO J. 2025 Feb 19;44(7):2025–55. doi: 10.1038/s44318-025-00380-w (PMC11961672; doi:10.1038/s44318-025-00380-w)
Supplement: Supplementary file 3 — Source data Fig. 1 [file 44318_2025_380_MOESM3_ESM.zip › Figure 1/1D/Figure1D_expression_dynamics.xlsx]

## Sheet: Early 
Expression	Day	Gene
0	0d	NOC2L
0	0d	KLHL17
0	0d	ISG15
0	0d	AGRN
0	0d	C1orf159
0	0d	SDF4
0	0d	B3GALT6
0	0d	UBE2J2
0	0d	ACAP3
0	0d	PUSL1
0	0d	INTS11
0	0d	CPTP
0	0d	DVL1
0	0d	AURKAIP1
0	0d	CCNL2
0	0d	MRPL20
0	0d	ANKRD65
0	0d	ATAD3B
0	0d	ATAD3A
0	0d	SSU72
0	0d	MIB2
0	0d	CDK11B
0	0d	SLC35E2B
0	0d	CDK11A
0	0d	NADK
0	0d	GNB1
0	0d	TMEM52
0	0d	PRKCZ
0	0d	FAAP20
0	0d	SKI
0	0d	MORN1
0	0d	RER1
0	0d	PEX10
0	0d	PANK4
0	0d	TNFRSF14
0	0d	MEGF6
0	0d	WRAP73
0	0d	LRRC47
0	0d	CEP104
0	0d	DFFB
0	0d	C1orf174
0	0d	USP48
0	0d	HSPG2
0	0d	CDC42
0	0d	MDS2
0	0d	CNR2
0	0d	PTP4A2
0	0d	KHDRBS1
0	0d	TMEM39B
0	0d	KPNA6
0	0d	TXLNA
0	0d	IQCC
0	0d	EIF3I
0	0d	TMEM234
0	0d	LCK
0	0d	HDAC1
0	0d	MARCKSL1
0	0d	TSSK3
0	0d	AKIRIN1
0	0d	NDUFS5
0	0d	CPT2
0	0d	MAGOH
0	0d	LRP8
0	0d	ZNF326
0	0d	CRABP2
0	0d	CD84
0	0d	SLAMF1
0	0d	CD48
0	0d	SDHC
0	0d	MGST3
0	0d	ALDH9A1
0	0d	TMCO1
0	0d	UCK2
0	0d	KIF21B
0	0d	TMEM9
0	0d	PHLDA3
0	0d	CSRP1
0	0d	NAV1
0	0d	IPO9
0	0d	TIMM17A
0	0d	RNPEP
0	0d	ARL8A
0	0d	PTPN7
0	0d	LGR6
0	0d	MYBPH
0	0d	LRRN2
0	0d	TOMM20
0	0d	RBM34
0	0d	ARID4B
0	0d	TFB2M
0	0d	CNST
0	0d	SCCPDH
0	0d	SFMBT2
0	0d	IDE
0	0d	KIF11
0	0d	HHEX
0	0d	EXOC6
0	0d	CCNJ
0	0d	ZNF518A
0	0d	BLNK
0	0d	SEMA4G
0	0d	EIF3A
0	0d	SFXN4
0	0d	PRDX3
0	0d	DPYSL4
0	0d	B4GALNT4
0	0d	CHID1
0	0d	AP2A2
0	0d	CD81
0	0d	TSSC4
0	0d	CDKN1C
0	0d	SLC22A18
0	0d	NAP1L4
0	0d	OSBPL5
0	0d	TP53I11
0	0d	PRDM11
0	0d	CNIH2
0	0d	IL18BP
0	0d	PRCP
0	0d	DDIAS
0	0d	RAB30
0	0d	PCF11
0	0d	ANKRD42
0	0d	CCDC90B
0	0d	DDX6
0	0d	FAM118B
0	0d	RPUSD4
0	0d	SRPRA
0	0d	FOXRED1
0	0d	TIRAP
0	0d	DCPS
0	0d	ST3GAL4
0	0d	JAM3
0	0d	NCAPD3
0	0d	VPS26B
0	0d	THYN1
0	0d	ACAD8
0	0d	ACRBP
0	0d	RPAP3
0	0d	SLC48A1
0	0d	RAPGEF3
0	0d	HDAC7
0	0d	VDR
0	0d	TMEM106C
0	0d	DDN
0	0d	ANKS1B
0	0d	UHRF1BP1L
0	0d	ACTR6
0	0d	DEPDC4
0	0d	SCYL2
0	0d	FICD
0	0d	TMEM120B
0	0d	HIP1R
0	0d	VPS37B
0	0d	ABCB9
0	0d	OGFOD2
0	0d	ARL6IP4
0	0d	PITPNM2
0	0d	MPHOSPH9
0	0d	C12orf65
0	0d	CDK2AP1
0	0d	ADGRD1
0	0d	SFSWAP
0	0d	MMP17
0	0d	ULK1
0	0d	PUS1
0	0d	KATNAL1
0	0d	FOXO1
0	0d	ELF1
0	0d	WBP4
0	0d	PCID2
0	0d	CUL4A
0	0d	LAMP1
0	0d	ADPRHL1
0	0d	DCUN1D2
0	0d	TMCO3
0	0d	TFDP1
0	0d	RASA3
0	0d	CDC16
0	0d	UPF3A
0	0d	CHAMP1
0	0d	NRDE2
0	0d	CALM1
0	0d	TTC7B
0	0d	CCDC88C
0	0d	PPP4R3A
0	0d	SETD3
0	0d	CCNK
0	0d	CCDC85C
0	0d	CYP46A1
0	0d	EML1
0	0d	PPP2R5C
0	0d	DYNC1H1
0	0d	AHNAK2
0	0d	RHOV
0	0d	LYSMD4
0	0d	PCSK6
0	0d	NUBP1
0	0d	CIITA
0	0d	DEXI
0	0d	CLEC16A
0	0d	EEF2K
0	0d	POLR3E
0	0d	CDR2
0	0d	NPIPB5
0	0d	GTF3C1
0	0d	DOC2A
0	0d	ZNF423
0	0d	GINS3
0	0d	SETD6
0	0d	CNOT1
0	0d	SLC38A7
0	0d	GOT2
0	0d	ELMO3
0	0d	VAC14
0	0d	GSE1
0	0d	KLHDC4
0	0d	SLC7A5
0	0d	BANP
0	0d	DPEP1
0	0d	DEF8
0	0d	GEMIN4
0	0d	GLOD4
0	0d	MRM3
0	0d	NXN
0	0d	TIMM22
0	0d	RANGRF
0	0d	SLC25A35
0	0d	MPRIP
0	0d	PLD6
0	0d	FLCN
0	0d	CD79B
0	0d	ICAM2
0	0d	NAT9
0	0d	TMEM104
0	0d	CDR2L
0	0d	MTCL1
0	0d	ZCCHC2
0	0d	PHLPP1
0	0d	DPP9
0	0d	FEM1A
0	0d	TICAM1
0	0d	PLIN3
0	0d	UHRF1
0	0d	KDM4B
0	0d	TPM4
0	0d	RAB8A
0	0d	HSH2D
0	0d	FAM32A
0	0d	AP1M1
0	0d	KLF2
0	0d	EPS15L1
0	0d	C19orf44
0	0d	CHERP
0	0d	SLC35E1
0	0d	MED26
0	0d	SMIM7
0	0d	TMEM38A
0	0d	SIN3B
0	0d	F2RL3
0	0d	CPAMD8
0	0d	HAUS8
0	0d	MYO9B
0	0d	USE1
0	0d	OCEL1
0	0d	NR2F6
0	0d	BABAM1
0	0d	ANKLE1
0	0d	MRPL34
0	0d	ABHD8
0	0d	DDA1
0	0d	ANO8
0	0d	GTPBP3
0	0d	BST2
0	0d	MVB12A
0	0d	TMEM221
0	0d	PGLS
0	0d	COLGALT1
0	0d	MAP1S
0	0d	FCHO1
0	0d	JAK3
0	0d	RPL18A
0	0d	CCDC124
0	0d	ARRDC2
0	0d	IL12RB1
0	0d	ISYNA1
0	0d	FKBP8
0	0d	KXD1
0	0d	UBA52
0	0d	KLHL26
0	0d	CRTC1
0	0d	UPF1
0	0d	COPE
0	0d	DDX49
0	0d	HOMER3
0	0d	SUGP2
0	0d	ARMC6
0	0d	SLC25A42
0	0d	TMEM161A
0	0d	BORCS8-MEF2B
0	0d	BORCS8
0	0d	RFXANK
0	0d	NR2C2AP
0	0d	SUGP1
0	0d	MAU2
0	0d	GATAD2A
0	0d	NDUFA13
0	0d	LPAR2
0	0d	GMIP
0	0d	ATP13A1
0	0d	ZNF101
0	0d	ZNF14
0	0d	ZNF506
0	0d	ZNF253
0	0d	ZNF93
0	0d	LRFN1
0	0d	DLL3
0	0d	LTBP4
0	0d	CADM4
0	0d	DACT3
0	0d	PRRG2
0	0d	AP2A1
0	0d	FUZ
0	0d	MED25
0	0d	PTOV1
0	0d	PNKP
0	0d	AKT1S1
0	0d	TBC1D17
0	0d	IL4I1
0	0d	ATF5
0	0d	NUP62
0	0d	NDUFA3
0	0d	TFPT
0	0d	PRPF31
0	0d	TTYH1
0	0d	BRSK1
0	0d	PXDN
0	0d	RSAD2
0	0d	CMPK2
0	0d	RNF144A
0	0d	HS1BP3
0	0d	MSH2
0	0d	KCNK12
0	0d	MSH6
0	0d	DNAH6
0	0d	RABL2A
0	0d	SLC35F5
0	0d	ACTR3
0	0d	BIN1
0	0d	SAP130
0	0d	UGGT1
0	0d	HS6ST1
0	0d	STAM2
0	0d	TNS1
0	0d	CHPF
0	0d	DOCK10
0	0d	IRS1
0	0d	RHBDD1
0	0d	SCLY
0	0d	KLHL30
0	0d	ERFE
0	0d	ILKAP
0	0d	HES6
0	0d	PER2
0	0d	PDCD1
0	0d	RIPOR3
0	0d	PARD6B
0	0d	BCAS4
0	0d	ADNP
0	0d	DPM1
0	0d	MOCS3
0	0d	PMEPA1
0	0d	PHACTR3
0	0d	SLCO4A1
0	0d	MRGBP
0	0d	COL9A3
0	0d	NKAIN4
0	0d	NRIP1
0	0d	MRPL39
0	0d	JAM2
0	0d	GABPA
0	0d	ADARB1
0	0d	RTL10
0	0d	GNB1L
0	0d	TXNRD2
0	0d	COMT
0	0d	ARVCF
0	0d	TANGO2
0	0d	DGCR8
0	0d	TRMT2A
0	0d	RANBP1
0	0d	ZDHHC8
0	0d	RTN4R
0	0d	DGCR6L
0	0d	IGLL1
0	0d	RGL4
0	0d	ZNF70
0	0d	VPREB3
0	0d	C22orf15
0	0d	CHCHD10
0	0d	MMP11
0	0d	SMARCB1
0	0d	DERL3
0	0d	SLC2A11
0	0d	DMC1
0	0d	ATP2B2
0	0d	HDAC11
0	0d	CCDC12
0	0d	NBEAL2
0	0d	SETD2
0	0d	TRMT10C
0	0d	PCNP
0	0d	GP9
0	0d	TSC22D2
0	0d	SERP1
0	0d	EIF2A
0	0d	SELENOT
0	0d	SIAH2
0	0d	KCNMB3
0	0d	ACTL6A
0	0d	TRA2B
0	0d	ETV5
0	0d	FAM200B
0	0d	FBXL5
0	0d	CD38
0	0d	CYP2U1
0	0d	HADH
0	0d	LEF1
0	0d	CAMK2D
0	0d	TRIM2
0	0d	MND1
0	0d	RFESD
0	0d	SPATA9
0	0d	ERAP1
0	0d	ERAP2
0	0d	LNPEP
0	0d	ZNF608
0	0d	PDGFRB
0	0d	NDST1
0	0d	F12
0	0d	PRR7
0	0d	N4BP3
0	0d	RMND5B
0	0d	NHP2
0	0d	HNRNPAB
0	0d	PHYKPL
0	0d	KCTD20
0	0d	MDFI
0	0d	GSTA4
0	0d	FBXO9
0	0d	ICK
0	0d	ELOVL5
0	0d	HBS1L
0	0d	MYB
0	0d	AHI1
0	0d	FAM20C
0	0d	PRKAR1B
0	0d	DNAAF5
0	0d	SUN1
0	0d	GET4
0	0d	ADAP1
0	0d	COX19
0	0d	C7orf50
0	0d	GPR146
0	0d	GPER1
0	0d	ZFAND2A
0	0d	INTS1
0	0d	MAFK
0	0d	PSMG3
0	0d	FOXK1
0	0d	AP5Z1
0	0d	RADIL
0	0d	GRB10
0	0d	PHKG1
0	0d	HSPB1
0	0d	YWHAG
0	0d	DTX2
0	0d	MBLAC1
0	0d	UFSP1
0	0d	CUX1
0	0d	GCC1
0	0d	ARF5
0	0d	REPIN1
0	0d	ZNF775
0	0d	KCNH2
0	0d	ATG9B
0	0d	CSMD1
0	0d	FUT10
0	0d	MAK16
0	0d	TTI2
0	0d	RNF122
0	0d	SDCBP
0	0d	NSMAF
0	0d	TOX
0	0d	CPA6
0	0d	UQCRB
0	0d	MTERF3
0	0d	PTDSS1
0	0d	ZFAT
0	0d	TSNARE1
0	0d	JRK
0	0d	THEM6
0	0d	LY6E
0	0d	RPS6
0	0d	ACER2
0	0d	APBA1
0	0d	DAB2IP
0	0d	NRARP
0	0d	SRPK3
-1.2668	1d	NOC2L
-0.370738	1d	KLHL17
-0.940348	1d	ISG15
-0.757661	1d	AGRN
-0.67396	1d	C1orf159
-0.0753315	1d	SDF4
-0.694353	1d	B3GALT6
-0.0363398	1d	UBE2J2
0.570273	1d	ACAP3
-0.356878	1d	PUSL1
-0.178015	1d	INTS11
0.0613439	1d	CPTP
-0.77988	1d	DVL1
-0.715188	1d	AURKAIP1
0.0257914	1d	CCNL2
-0.980474	1d	MRPL20
-1.04529	1d	ANKRD65
-0.974845	1d	ATAD3B
-1.35069	1d	ATAD3A
-0.12172	1d	SSU72
0.722564	1d	MIB2
-0.159795	1d	CDK11B
0.650676	1d	SLC35E2B
-0.0244817	1d	CDK11A
0.781321	1d	NADK
0.05251	1d	GNB1
-1.26777	1d	TMEM52
-1.42634	1d	PRKCZ
-0.282114	1d	FAAP20
2.28109	1d	SKI
1.41724	1d	MORN1
0.351876	1d	RER1
-0.466499	1d	PEX10
-0.0588052	1d	PANK4
0.457917	1d	TNFRSF14
1.26271	1d	MEGF6
0.170983	1d	WRAP73
-0.3612	1d	LRRC47
-0.194744	1d	CEP104
-0.37941	1d	DFFB
-0.365734	1d	C1orf174
1.43829	1d	USP48
3.05396	1d	HSPG2
0.0291626	1d	CDC42
-0.191539	1d	MDS2
3.15183	1d	CNR2
-0.200728	1d	PTP4A2
-0.376491	1d	KHDRBS1
0.360569	1d	TMEM39B
0.00434881	1d	KPNA6
-0.587252	1d	TXLNA
-0.31503	1d	IQCC
-0.745404	1d	EIF3I
0.650336	1d	TMEM234
-2.90889	1d	LCK
0.111751	1d	HDAC1
-0.749906	1d	MARCKSL1
0.230249	1d	TSSK3
0.193894	1d	AKIRIN1
-1.10802	1d	NDUFS5
0.0968482	1d	CPT2
-0.540866	1d	MAGOH
-0.483996	1d	LRP8
-0.0910679	1d	ZNF326
-0.923022	1d	CRABP2
-0.277317	1d	CD84
-4.47251	1d	SLAMF1
-3.1017	1d	CD48
0.205522	1d	SDHC
-0.311501	1d	MGST3
-0.249632	1d	ALDH9A1
-0.372392	1d	TMCO1
-0.639848	1d	UCK2
1.13307	1d	KIF21B
0.650083	1d	TMEM9
0.268646	1d	PHLDA3
-0.618961	1d	CSRP1
1.29428	1d	NAV1
0.154634	1d	IPO9
-0.831339	1d	TIMM17A
0.358313	1d	RNPEP
0.215838	1d	ARL8A
-0.94278	1d	PTPN7
-3.00538	1d	LGR6
-2.85455	1d	MYBPH
-0.683447	1d	LRRN2
-0.859738	1d	TOMM20
-0.0673786	1d	RBM34
0.391967	1d	ARID4B
-0.867889	1d	TFB2M
0.17471	1d	CNST
-0.863257	1d	SCCPDH
0.576597	1d	SFMBT2
-0.490656	1d	IDE
-0.0265639	1d	KIF11
1.60327	1d	HHEX
0.0894009	1d	EXOC6
-1.20731	1d	CCNJ
0.135415	1d	ZNF518A
-2.49148	1d	BLNK
-0.491281	1d	SEMA4G
-0.140189	1d	EIF3A
-0.758409	1d	SFXN4
-0.686106	1d	PRDX3
-1.71473	1d	DPYSL4
-0.529709	1d	B4GALNT4
-0.510729	1d	CHID1
-0.223634	1d	AP2A2
-0.18678	1d	CD81
-0.342694	1d	TSSC4
1.46453	1d	CDKN1C
-0.0396827	1d	SLC22A18
-0.0394063	1d	NAP1L4
1.03682	1d	OSBPL5
-0.260252	1d	TP53I11
-0.673405	1d	PRDM11
-0.505687	1d	CNIH2
0.624225	1d	IL18BP
0.391178	1d	PRCP
-0.304207	1d	DDIAS
-0.672817	1d	RAB30
0.329396	1d	PCF11
0.783173	1d	ANKRD42
0.446802	1d	CCDC90B
-0.481047	1d	DDX6
-0.494484	1d	FAM118B
-0.329565	1d	RPUSD4
-0.284738	1d	SRPRA
-0.417271	1d	FOXRED1
0.0737783	1d	TIRAP
-0.575896	1d	DCPS
-0.839455	1d	ST3GAL4
-0.748768	1d	JAM3
-0.00555764	1d	NCAPD3
-0.523157	1d	VPS26B
-0.410728	1d	THYN1
-0.138431	1d	ACAD8
0.0118787	1d	ACRBP
-0.559905	1d	RPAP3
0.886865	1d	SLC48A1
-0.0300963	1d	RAPGEF3
0.507034	1d	HDAC7
-1.93697	1d	VDR
-0.191265	1d	TMEM106C
-2.124	1d	DDN
-0.976324	1d	ANKS1B
0.628075	1d	UHRF1BP1L
-0.0689857	1d	ACTR6
0.176231	1d	DEPDC4
0.102476	1d	SCYL2
0.064012	1d	FICD
-0.945385	1d	TMEM120B
-1.58171	1d	HIP1R
-0.553668	1d	VPS37B
-0.421868	1d	ABCB9
-0.272919	1d	OGFOD2
-0.477146	1d	ARL6IP4
-1.74833	1d	PITPNM2
0.436515	1d	MPHOSPH9
0.0257623	1d	C12orf65
-0.882981	1d	CDK2AP1
-2.68994	1d	ADGRD1
0.0228284	1d	SFSWAP
0.692117	1d	MMP17
0.408075	1d	ULK1
-0.777593	1d	PUS1
0.346267	1d	KATNAL1
-0.0453591	1d	FOXO1
0.118413	1d	ELF1
0.128196	1d	WBP4
-0.275812	1d	PCID2
-0.194716	1d	CUL4A
0.23908	1d	LAMP1
-1.23873	1d	ADPRHL1
0.454462	1d	DCUN1D2
0.786143	1d	TMCO3
-0.0711447	1d	TFDP1
1.04245	1d	RASA3
0.372554	1d	CDC16
0.42354	1d	UPF3A
-0.557011	1d	CHAMP1
0.196816	1d	NRDE2
-0.276602	1d	CALM1
-0.0159714	1d	TTC7B
-0.300796	1d	CCDC88C
0.17997	1d	PPP4R3A
0.266494	1d	SETD3
0.41254	1d	CCNK
-0.778936	1d	CCDC85C
1.64984	1d	CYP46A1
1.08905	1d	EML1
-0.0660095	1d	PPP2R5C
-0.0388754	1d	DYNC1H1
-1.61099	1d	AHNAK2
-0.60201	1d	RHOV
0.142988	1d	LYSMD4
-2.20772	1d	PCSK6
-0.240788	1d	NUBP1
0.41565	1d	CIITA
-0.0735621	1d	DEXI
0.0747325	1d	CLEC16A
-0.590583	1d	EEF2K
-0.842149	1d	POLR3E
-0.624242	1d	CDR2
0.503635	1d	NPIPB5
-0.0604482	1d	GTF3C1
-1.66384	1d	DOC2A
-0.542793	1d	ZNF423
-0.671178	1d	GINS3
-0.779059	1d	SETD6
0.036742	1d	CNOT1
0.0386552	1d	SLC38A7
-1.20514	1d	GOT2
-0.631727	1d	ELMO3
-0.34157	1d	VAC14
0.909496	1d	GSE1
-0.177774	1d	KLHDC4
-0.910458	1d	SLC7A5
0.81553	1d	BANP
-2.69614	1d	DPEP1
-0.554796	1d	DEF8
-0.481701	1d	GEMIN4
-0.154869	1d	GLOD4
-0.321367	1d	MRM3
-0.954685	1d	NXN
-0.958213	1d	TIMM22
-0.606628	1d	RANGRF
0.382543	1d	SLC25A35
0.126273	1d	MPRIP
-1.4555	1d	PLD6
0.652464	1d	FLCN
-0.915645	1d	CD79B
-0.822971	1d	ICAM2
0.35579	1d	NAT9
2.00748	1d	TMEM104
-0.776875	1d	CDR2L
-2.01993	1d	MTCL1
-0.124963	1d	ZCCHC2
0.0655555	1d	PHLPP1
-0.302106	1d	DPP9
-0.744022	1d	FEM1A
-0.162791	1d	TICAM1
-0.39147	1d	PLIN3
-1.13138	1d	UHRF1
0.484494	1d	KDM4B
0.0278168	1d	TPM4
-0.0034591	1d	RAB8A
2.41162	1d	HSH2D
-0.00533965	1d	FAM32A
0.351956	1d	AP1M1
3.10063	1d	KLF2
0.455469	1d	EPS15L1
0.30101	1d	C19orf44
-0.0909206	1d	CHERP
-0.146154	1d	SLC35E1
-0.130747	1d	MED26
0.0536501	1d	SMIM7
-0.225505	1d	TMEM38A
0.521181	1d	SIN3B
-0.902525	1d	F2RL3
2.08271	1d	CPAMD8
0.011325	1d	HAUS8
0.437598	1d	MYO9B
0.0742219	1d	USE1
0.474304	1d	OCEL1
-0.107356	1d	NR2F6
0.0117694	1d	BABAM1
-0.139829	1d	ANKLE1
-0.68554	1d	MRPL34
0.664422	1d	ABHD8
-0.322307	1d	DDA1
0.341542	1d	ANO8
-0.621815	1d	GTPBP3
0.491742	1d	BST2
-0.0146655	1d	MVB12A
-0.671484	1d	TMEM221
-0.0532217	1d	PGLS
-0.47107	1d	COLGALT1
0.897734	1d	MAP1S
0.476314	1d	FCHO1
0.013042	1d	JAK3
-0.198129	1d	RPL18A
-1.09623	1d	CCDC124
0.215196	1d	ARRDC2
1.51147	1d	IL12RB1
-0.496856	1d	ISYNA1
-0.14526	1d	FKBP8
-0.0596524	1d	KXD1
0.000697231	1d	UBA52
0.0796441	1d	KLHL26
1.11865	1d	CRTC1
-0.135454	1d	UPF1
-0.223767	1d	COPE
-0.722805	1d	DDX49
0.15799	1d	HOMER3
0.590353	1d	SUGP2
-0.701036	1d	ARMC6
-0.194547	1d	SLC25A42
-0.753533	1d	TMEM161A
0.106155	1d	BORCS8-MEF2B
-0.0673453	1d	BORCS8
-0.0589622	1d	RFXANK
-0.816317	1d	NR2C2AP
0.041973	1d	SUGP1
0.29231	1d	MAU2
-0.543159	1d	GATAD2A
-0.727205	1d	NDUFA13
0.0549113	1d	LPAR2
0.796071	1d	GMIP
0.00158894	1d	ATP13A1
0.158825	1d	ZNF101
-0.20753	1d	ZNF14
0.444606	1d	ZNF506
-0.377605	1d	ZNF253
0.232315	1d	ZNF93
-0.0725158	1d	LRFN1
-1.03664	1d	DLL3
-0.031247	1d	LTBP4
-1.1632	1d	CADM4
-0.663594	1d	DACT3
-0.626791	1d	PRRG2
0.300358	1d	AP2A1
-0.446783	1d	FUZ
0.267772	1d	MED25
-0.548346	1d	PTOV1
0.263665	1d	PNKP
-0.216738	1d	AKT1S1
0.359062	1d	TBC1D17
-0.419088	1d	IL4I1
-2.16946	1d	ATF5
-0.492833	1d	NUP62
-0.859151	1d	NDUFA3
0.0981691	1d	TFPT
-0.727879	1d	PRPF31
-0.873589	1d	TTYH1
-0.00827177	1d	BRSK1
-0.0291792	1d	PXDN
0.497757	1d	RSAD2
-0.597365	1d	CMPK2
-1.23944	1d	RNF144A
0.181703	1d	HS1BP3
-0.614655	1d	MSH2
-0.4377	1d	KCNK12
-0.345453	1d	MSH6
2.00516	1d	DNAH6
0.402856	1d	RABL2A
0.268337	1d	SLC35F5
-0.0487381	1d	ACTR3
-0.456698	1d	BIN1
-0.0360167	1d	SAP130
-0.127341	1d	UGGT1
-1.42442	1d	HS6ST1
0.47504	1d	STAM2
0.0338367	1d	TNS1
-1.08398	1d	CHPF
-0.435951	1d	DOCK10
-2.32865	1d	IRS1
-0.103397	1d	RHBDD1
-0.624439	1d	SCLY
-0.650921	1d	KLHL30
-0.350528	1d	ERFE
0.0469717	1d	ILKAP
-1.7214	1d	HES6
-0.177493	1d	PER2
-2.03539	1d	PDCD1
2.36451	1d	RIPOR3
0.411705	1d	PARD6B
-0.469864	1d	BCAS4
0.0979232	1d	ADNP
-0.321297	1d	DPM1
-0.183456	1d	MOCS3
-0.556333	1d	PMEPA1
-1.23819	1d	PHACTR3
-1.12043	1d	SLCO4A1
-0.657372	1d	MRGBP
-1.4589	1d	COL9A3
-3.11732	1d	NKAIN4
-1.58843	1d	NRIP1
-1.06042	1d	MRPL39
-0.509012	1d	JAM2
-0.206052	1d	GABPA
-1.6353	1d	ADARB1
-0.143931	1d	RTL10
-0.310989	1d	GNB1L
0.564006	1d	TXNRD2
-0.16621	1d	COMT
-0.366534	1d	ARVCF
0.954841	1d	TANGO2
0.229297	1d	DGCR8
-0.374752	1d	TRMT2A
-1.24093	1d	RANBP1
-0.176378	1d	ZDHHC8
-1.58317	1d	RTN4R
-0.654689	1d	DGCR6L
-4.05941	1d	IGLL1
-0.179202	1d	RGL4
0.167959	1d	ZNF70
-2.06442	1d	VPREB3
0.231337	1d	C22orf15
-0.751069	1d	CHCHD10
-1.09438	1d	MMP11
-0.584945	1d	SMARCB1
-1.26436	1d	DERL3
-0.225545	1d	SLC2A11
0.278086	1d	DMC1
-2.74417	1d	ATP2B2
0.161931	1d	HDAC11
-0.597689	1d	CCDC12
-0.628269	1d	NBEAL2
0.419227	1d	SETD2
-1.15582	1d	TRMT10C
-0.269434	1d	PCNP
-1.32914	1d	GP9
0.57981	1d	TSC22D2
-0.239497	1d	SERP1
-0.17256	1d	EIF2A
0.23792	1d	SELENOT
-0.813144	1d	SIAH2
-1.33689	1d	KCNMB3
-0.594923	1d	ACTL6A
-0.352238	1d	TRA2B
-4.27307	1d	ETV5
0.322044	1d	FAM200B
0.9907	1d	FBXL5
-0.524796	1d	CD38
-0.435874	1d	CYP2U1
-0.312652	1d	HADH
-1.67695	1d	LEF1
-2.23501	1d	CAMK2D
-0.509276	1d	TRIM2
-0.308566	1d	MND1
-0.656396	1d	RFESD
0.991795	1d	SPATA9
-0.0122627	1d	ERAP1
-0.00560702	1d	ERAP2
0.814232	1d	LNPEP
-2.30891	1d	ZNF608
-1.09105	1d	PDGFRB
-0.834953	1d	NDST1
-1.36377	1d	F12
-0.87367	1d	PRR7
-0.611117	1d	N4BP3
-0.579278	1d	RMND5B
-1.29271	1d	NHP2
-1.0392	1d	HNRNPAB
0.911269	1d	PHYKPL
-0.555529	1d	KCTD20
-0.39186	1d	MDFI
-0.665643	1d	GSTA4
0.36444	1d	FBXO9
-0.385595	1d	ICK
-0.763973	1d	ELOVL5
-0.561598	1d	HBS1L
-1.00772	1d	MYB
0.148224	1d	AHI1
1.18811	1d	FAM20C
-0.80842	1d	PRKAR1B
-0.806174	1d	DNAAF5
0.609241	1d	SUN1
-0.489066	1d	GET4
1.26236	1d	ADAP1
0.535398	1d	COX19
0.567863	1d	C7orf50
1.1892	1d	GPR146
-1.32063	1d	GPER1
0.346998	1d	ZFAND2A
0.0335385	1d	INTS1
-0.802461	1d	MAFK
-0.736069	1d	PSMG3
-0.416803	1d	FOXK1
0.396383	1d	AP5Z1
-0.733009	1d	RADIL
0.153635	1d	GRB10
0.162395	1d	PHKG1
-0.922594	1d	HSPB1
-0.71471	1d	YWHAG
0.312298	1d	DTX2
-0.498391	1d	MBLAC1
-0.736812	1d	UFSP1
0.470038	1d	CUX1
-0.361406	1d	GCC1
-0.190812	1d	ARF5
-0.847726	1d	REPIN1
-0.162976	1d	ZNF775
-1.73814	1d	KCNH2
-1.3656	1d	ATG9B
-2.85651	1d	CSMD1
0.20792	1d	FUT10
-0.909622	1d	MAK16
-0.358198	1d	TTI2
-0.482694	1d	RNF122
1.27382	1d	SDCBP
0.431407	1d	NSMAF
-2.89254	1d	TOX
-2.08777	1d	CPA6
0.0417981	1d	UQCRB
-0.280001	1d	MTERF3
0.209593	1d	PTDSS1
0.587608	1d	ZFAT
0.365112	1d	TSNARE1
-0.189388	1d	JRK
-1.18045	1d	THEM6
-0.651635	1d	LY6E
-0.0126339	1d	RPS6
-0.624539	1d	ACER2
-4.62826	1d	APBA1
0.196407	1d	DAB2IP
-1.12066	1d	NRARP
-0.595977	1d	SRPK3
-0.95394	7d	NOC2L
0.0179479	7d	KLHL17
-0.803804	7d	ISG15
0.782485	7d	AGRN
-0.051095	7d	C1orf159
0.27541	7d	SDF4
-0.37597	7d	B3GALT6
0.227619	7d	UBE2J2
0.872234	7d	ACAP3
-0.526884	7d	PUSL1
-0.0811176	7d	INTS11
0.650294	7d	CPTP
0.240519	7d	DVL1
-0.55761	7d	AURKAIP1
0.164831	7d	CCNL2
-0.754228	7d	MRPL20
-0.74944	7d	ANKRD65
-0.403654	7d	ATAD3B
-0.813271	7d	ATAD3A
0.0937813	7d	SSU72
0.917227	7d	MIB2
-0.401588	7d	CDK11B
0.360799	7d	SLC35E2B
-0.179408	7d	CDK11A
1.39219	7d	NADK
0.0567496	7d	GNB1
-0.807584	7d	TMEM52
-0.660833	7d	PRKCZ
0.168267	7d	FAAP20
3.26238	7d	SKI
1.71104	7d	MORN1
0.621446	7d	RER1
-0.0304992	7d	PEX10
0.137466	7d	PANK4
3.4279	7d	TNFRSF14
0.28777	7d	MEGF6
0.404256	7d	WRAP73
-0.312425	7d	LRRC47
0.588351	7d	CEP104
-0.318413	7d	DFFB
-0.174099	7d	C1orf174
1.33691	7d	USP48
1.88556	7d	HSPG2
-0.148161	7d	CDC42
-0.215514	7d	MDS2
1.69407	7d	CNR2
0.054849	7d	PTP4A2
-0.231126	7d	KHDRBS1
0.103137	7d	TMEM39B
0.0812801	7d	KPNA6
-0.171946	7d	TXLNA
-0.840837	7d	IQCC
-1.02804	7d	EIF3I
1.00426	7d	TMEM234
-1.66112	7d	LCK
-0.522941	7d	HDAC1
-1.32126	7d	MARCKSL1
-0.145125	7d	TSSK3
-0.320606	7d	AKIRIN1
-1.35713	7d	NDUFS5
-0.0861785	7d	CPT2
-1.03972	7d	MAGOH
-0.326321	7d	LRP8
-0.329154	7d	ZNF326
-0.683854	7d	CRABP2
1.83796	7d	CD84
-1.65615	7d	SLAMF1
-1.8923	7d	CD48
0.373435	7d	SDHC
-0.106801	7d	MGST3
-0.608665	7d	ALDH9A1
-0.883867	7d	TMCO1
-0.975011	7d	UCK2
-0.689808	7d	KIF21B
-0.727421	7d	TMEM9
0.0526246	7d	PHLDA3
-0.229662	7d	CSRP1
0.756945	7d	NAV1
0.00714755	7d	IPO9
-0.777046	7d	TIMM17A
0.31172	7d	RNPEP
0.234232	7d	ARL8A
-0.628843	7d	PTPN7
-1.20158	7d	LGR6
-1.57162	7d	MYBPH
-0.663617	7d	LRRN2
-1.14975	7d	TOMM20
-0.573167	7d	RBM34
0.000823589	7d	ARID4B
-0.834102	7d	TFB2M
0.00506981	7d	CNST
-0.34549	7d	SCCPDH
-0.521741	7d	SFMBT2
-0.650822	7d	IDE
-1.72105	7d	KIF11
1.36809	7d	HHEX
0.0716507	7d	EXOC6
-0.531807	7d	CCNJ
0.243608	7d	ZNF518A
-1.55621	7d	BLNK
-0.584265	7d	SEMA4G
-0.56028	7d	EIF3A
-0.670945	7d	SFXN4
-0.872272	7d	PRDX3
-1.40266	7d	DPYSL4
-0.443494	7d	B4GALNT4
-0.156268	7d	CHID1
0.852604	7d	AP2A2
0.219079	7d	CD81
-0.25978	7d	TSSC4
1.74826	7d	CDKN1C
1.77627	7d	SLC22A18
-0.275772	7d	NAP1L4
0.941518	7d	OSBPL5
-0.0903515	7d	TP53I11
0.177369	7d	PRDM11
-0.299647	7d	CNIH2
0.868237	7d	IL18BP
-0.22072	7d	PRCP
-1.17528	7d	DDIAS
-0.459818	7d	RAB30
0.223855	7d	PCF11
0.925859	7d	ANKRD42
0.248698	7d	CCDC90B
0.0472083	7d	DDX6
-0.495991	7d	FAM118B
-0.847874	7d	RPUSD4
-0.188275	7d	SRPRA
-0.391482	7d	FOXRED1
0.709286	7d	TIRAP
-0.814337	7d	DCPS
-0.451269	7d	ST3GAL4
-1.48007	7d	JAM3
-0.739781	7d	NCAPD3
0.03911	7d	VPS26B
-0.918541	7d	THYN1
0.0682373	7d	ACAD8
-0.342534	7d	ACRBP
-0.554928	7d	RPAP3
1.03615	7d	SLC48A1
0.790108	7d	RAPGEF3
0.586072	7d	HDAC7
1.29595	7d	VDR
-1.58511	7d	TMEM106C
-1.31264	7d	DDN
-0.641129	7d	ANKS1B
1.01495	7d	UHRF1BP1L
-0.881867	7d	ACTR6
-0.351904	7d	DEPDC4
-0.0518677	7d	SCYL2
0.492258	7d	FICD
-0.423026	7d	TMEM120B
-1.03862	7d	HIP1R
-0.329234	7d	VPS37B
-0.590231	7d	ABCB9
-0.150316	7d	OGFOD2
-0.605873	7d	ARL6IP4
-0.542364	7d	PITPNM2
-0.595785	7d	MPHOSPH9
-0.218591	7d	C12orf65
-1.49044	7d	CDK2AP1
-0.153365	7d	ADGRD1
0.103155	7d	SFSWAP
0.601176	7d	MMP17
0.468921	7d	ULK1
-0.530281	7d	PUS1
-0.563955	7d	KATNAL1
-0.840485	7d	FOXO1
-0.0685055	7d	ELF1
-0.606797	7d	WBP4
-0.405384	7d	PCID2
-0.0736897	7d	CUL4A
0.326225	7d	LAMP1
-0.566549	7d	ADPRHL1
0.212198	7d	DCUN1D2
0.628738	7d	TMCO3
-0.764974	7d	TFDP1
0.226299	7d	RASA3
0.754691	7d	CDC16
0.147043	7d	UPF3A
-0.467711	7d	CHAMP1
0.307863	7d	NRDE2
-0.0763296	7d	CALM1
-0.159171	7d	TTC7B
-0.202809	7d	CCDC88C
0.130475	7d	PPP4R3A
0.162139	7d	SETD3
0.756284	7d	CCNK
-1.12244	7d	CCDC85C
-0.290355	7d	CYP46A1
-0.509155	7d	EML1
-0.762875	7d	PPP2R5C
-0.0239779	7d	DYNC1H1
-0.000360679	7d	AHNAK2
-0.753451	7d	RHOV
-0.0200239	7d	LYSMD4
-1.04781	7d	PCSK6
-0.052409	7d	NUBP1
0.655619	7d	CIITA
-0.0433627	7d	DEXI
0.599199	7d	CLEC16A
-0.189939	7d	EEF2K
-0.458468	7d	POLR3E
-0.655113	7d	CDR2
1.62992	7d	NPIPB5
-0.134618	7d	GTF3C1
-0.696812	7d	DOC2A
-0.782552	7d	ZNF423
-1.37152	7d	GINS3
-0.603802	7d	SETD6
-0.104126	7d	CNOT1
0.973872	7d	SLC38A7
-1.21461	7d	GOT2
0.0527184	7d	ELMO3
0.424378	7d	VAC14
0.270254	7d	GSE1
0.164256	7d	KLHDC4
-0.80148	7d	SLC7A5
0.961997	7d	BANP
-1.39434	7d	DPEP1
0.61826	7d	DEF8
-0.711209	7d	GEMIN4
-0.36606	7d	GLOD4
-0.533404	7d	MRM3
-1.04382	7d	NXN
-0.689431	7d	TIMM22
-0.739991	7d	RANGRF
0.825753	7d	SLC25A35
-0.188749	7d	MPRIP
-1.32295	7d	PLD6
1.21996	7d	FLCN
-1.48079	7d	CD79B
-0.88248	7d	ICAM2
0.213325	7d	NAT9
1.78525	7d	TMEM104
-0.724424	7d	CDR2L
-1.19744	7d	MTCL1
0.0829695	7d	ZCCHC2
-0.796947	7d	PHLPP1
0.127167	7d	DPP9
-0.452722	7d	FEM1A
0.834867	7d	TICAM1
-0.251386	7d	PLIN3
-1.58521	7d	UHRF1
1.67465	7d	KDM4B
-0.590492	7d	TPM4
-0.284895	7d	RAB8A
0.484139	7d	HSH2D
-0.221771	7d	FAM32A
0.205898	7d	AP1M1
2.45324	7d	KLF2
0.773584	7d	EPS15L1
-0.0742201	7d	C19orf44
0.425775	7d	CHERP
0.633404	7d	SLC35E1
0.421339	7d	MED26
0.213104	7d	SMIM7
1.42372	7d	TMEM38A
1.12206	7d	SIN3B
-0.697979	7d	F2RL3
2.98079	7d	CPAMD8
-0.810611	7d	HAUS8
0.947132	7d	MYO9B
0.197544	7d	USE1
1.52986	7d	OCEL1
0.344305	7d	NR2F6
-0.356141	7d	BABAM1
-0.79412	7d	ANKLE1
-0.47856	7d	MRPL34
0.931336	7d	ABHD8
-0.221814	7d	DDA1
0.818159	7d	ANO8
-0.259536	7d	GTPBP3
0.968623	7d	BST2
0.541864	7d	MVB12A
-0.268094	7d	TMEM221
0.144373	7d	PGLS
0.300571	7d	COLGALT1
0.991373	7d	MAP1S
0.864386	7d	FCHO1
0.0355801	7d	JAK3
-0.796402	7d	RPL18A
-0.71235	7d	CCDC124
0.617853	7d	ARRDC2
0.635645	7d	IL12RB1
-0.701364	7d	ISYNA1
0.371653	7d	FKBP8
-0.162791	7d	KXD1
-0.576424	7d	UBA52
0.326402	7d	KLHL26
1.8838	7d	CRTC1
0.178857	7d	UPF1
-0.221632	7d	COPE
-0.687016	7d	DDX49
1.40621	7d	HOMER3
0.449732	7d	SUGP2
-0.603541	7d	ARMC6
-0.463062	7d	SLC25A42
-0.754164	7d	TMEM161A
0.288924	7d	BORCS8-MEF2B
0.30282	7d	BORCS8
-0.59737	7d	RFXANK
-0.814324	7d	NR2C2AP
-0.141192	7d	SUGP1
0.447938	7d	MAU2
-0.0999713	7d	GATAD2A
-0.715443	7d	NDUFA13
-0.189598	7d	LPAR2
1.40146	7d	GMIP
0.414127	7d	ATP13A1
-0.378541	7d	ZNF101
0.448232	7d	ZNF14
0.495116	7d	ZNF506
-0.766981	7d	ZNF253
-0.443727	7d	ZNF93
-0.0747894	7d	LRFN1
-0.355391	7d	DLL3
0.0849017	7d	LTBP4
-1.11017	7d	CADM4
-0.605304	7d	DACT3
-0.628914	7d	PRRG2
0.382659	7d	AP2A1
-0.528122	7d	FUZ
0.843832	7d	MED25
-0.280249	7d	PTOV1
0.743157	7d	PNKP
0.590117	7d	AKT1S1
1.43476	7d	TBC1D17
-0.44153	7d	IL4I1
-0.906906	7d	ATF5
-0.485506	7d	NUP62
-0.888345	7d	NDUFA3
0.0652444	7d	TFPT
-0.816402	7d	PRPF31
-1.20169	7d	TTYH1
-0.874634	7d	BRSK1
-0.870218	7d	PXDN
-0.385138	7d	RSAD2
-1.04731	7d	CMPK2
-1.29708	7d	RNF144A
0.970415	7d	HS1BP3
-1.57918	7d	MSH2
-1.08274	7d	KCNK12
-1.32664	7d	MSH6
0.870742	7d	DNAH6
0.507796	7d	RABL2A
0.369772	7d	SLC35F5
-0.318183	7d	ACTR3
-0.909408	7d	BIN1
-0.0633416	7d	SAP130
-0.101244	7d	UGGT1
-0.659025	7d	HS6ST1
0.487288	7d	STAM2
0.567718	7d	TNS1
-0.147733	7d	CHPF
-0.482958	7d	DOCK10
-1.21936	7d	IRS1
0.216053	7d	RHBDD1
-0.275683	7d	SCLY
2.16789	7d	KLHL30
-0.921175	7d	ERFE
0.0224601	7d	ILKAP
-1.43739	7d	HES6
0.252931	7d	PER2
-1.02462	7d	PDCD1
0.234762	7d	RIPOR3
-0.621184	7d	PARD6B
-1.2511	7d	BCAS4
0.477174	7d	ADNP
-0.781675	7d	DPM1
-0.0432729	7d	MOCS3
-0.543613	7d	PMEPA1
-1.29289	7d	PHACTR3
-0.664488	7d	SLCO4A1
-0.501487	7d	MRGBP
-1.31919	7d	COL9A3
-1.38723	7d	NKAIN4
-1.3254	7d	NRIP1
-1.46188	7d	MRPL39
-1.1958	7d	JAM2
-0.865695	7d	GABPA
0.0808732	7d	ADARB1
-0.120582	7d	RTL10
-0.238426	7d	GNB1L
1.03696	7d	TXNRD2
0.152977	7d	COMT
-0.731221	7d	ARVCF
0.744759	7d	TANGO2
-0.14127	7d	DGCR8
0.1007	7d	TRMT2A
-1.42297	7d	RANBP1
0.53167	7d	ZDHHC8
-0.974685	7d	RTN4R
-0.531448	7d	DGCR6L
-2.32821	7d	IGLL1
-0.559813	7d	RGL4
-0.0912467	7d	ZNF70
-2.88694	7d	VPREB3
-0.605754	7d	C22orf15
0.113696	7d	CHCHD10
-1.74009	7d	MMP11
-1.08273	7d	SMARCB1
-1.26623	7d	DERL3
-0.459781	7d	SLC2A11
-0.864197	7d	DMC1
-0.679379	7d	ATP2B2
0.0981945	7d	HDAC11
-0.391548	7d	CCDC12
1.01594	7d	NBEAL2
0.591789	7d	SETD2
-1.28319	7d	TRMT10C
-0.681553	7d	PCNP
-1.20435	7d	GP9
1.00495	7d	TSC22D2
-0.575653	7d	SERP1
-0.804422	7d	EIF2A
-0.174576	7d	SELENOT
-0.899682	7d	SIAH2
-0.717201	7d	KCNMB3
-1.442	7d	ACTL6A
-0.897059	7d	TRA2B
-1.71962	7d	ETV5
0.427366	7d	FAM200B
2.34225	7d	FBXL5
-1.95927	7d	CD38
-0.823826	7d	CYP2U1
-0.647968	7d	HADH
-1.5773	7d	LEF1
-1.03254	7d	CAMK2D
-1.03911	7d	TRIM2
-1.75193	7d	MND1
-0.671447	7d	RFESD
0.459029	7d	SPATA9
-0.498214	7d	ERAP1
-1.4026	7d	ERAP2
0.51511	7d	LNPEP
-1.52229	7d	ZNF608
-1.38439	7d	PDGFRB
0.639643	7d	NDST1
-0.723647	7d	F12
-0.252139	7d	PRR7
-1.30449	7d	N4BP3
0.326408	7d	RMND5B
-1.2461	7d	NHP2
-1.16074	7d	HNRNPAB
1.38094	7d	PHYKPL
-0.117556	7d	KCTD20
-1.1838	7d	MDFI
-1.03314	7d	GSTA4
0.0551763	7d	FBXO9
-1.08602	7d	ICK
-0.758004	7d	ELOVL5
-0.543962	7d	HBS1L
-1.19456	7d	MYB
-0.145944	7d	AHI1
2.4834	7d	FAM20C
-0.436811	7d	PRKAR1B
-0.667424	7d	DNAAF5
1.06191	7d	SUN1
0.335709	7d	GET4
1.30568	7d	ADAP1
0.369136	7d	COX19
-1.04616	7d	C7orf50
-0.632739	7d	GPR146
-0.368804	7d	GPER1
-0.0370272	7d	ZFAND2A
0.109762	7d	INTS1
-0.287	7d	MAFK
-0.925093	7d	PSMG3
0.3414	7d	FOXK1
0.912137	7d	AP5Z1
-0.118395	7d	RADIL
-0.313807	7d	GRB10
0.0646929	7d	PHKG1
-0.402921	7d	HSPB1
-0.597634	7d	YWHAG
1.05838	7d	DTX2
0.211554	7d	MBLAC1
-0.0229177	7d	UFSP1
1.02955	7d	CUX1
-0.247329	7d	GCC1
-0.393331	7d	ARF5
-0.628212	7d	REPIN1
0.102901	7d	ZNF775
-0.721294	7d	KCNH2
-0.745274	7d	ATG9B
-1.37355	7d	CSMD1
0.00379076	7d	FUT10
-1.01485	7d	MAK16
-0.413543	7d	TTI2
-0.733511	7d	RNF122
2.7703	7d	SDCBP
1.24114	7d	NSMAF
-1.44778	7d	TOX
-1.07843	7d	CPA6
-0.568088	7d	UQCRB
-0.643091	7d	MTERF3
-0.853978	7d	PTDSS1
0.91479	7d	ZFAT
1.54243	7d	TSNARE1
-0.00507477	7d	JRK
-1.15932	7d	THEM6
-0.916394	7d	LY6E
-0.692606	7d	RPS6
-0.225967	7d	ACER2
-1.48193	7d	APBA1
0.180108	7d	DAB2IP
-0.313443	7d	NRARP
-0.835316	7d	SRPK3

## Sheet: Early - Intermediate
Expression	Day	Gene
0	0d	ADPRHL2
0	0d	CCDC163
0	0d	MMACHC
0	0d	SEMA6C
0	0d	EFNA1
0	0d	IQGAP3
0	0d	INTS7
0	0d	DTL
0	0d	PPP2R5A
0	0d	FLVCR1
0	0d	VASH2
0	0d	ANGEL2
0	0d	RPS6KC1
0	0d	DESI2
0	0d	COX20
0	0d	HNRNPU
0	0d	EFCAB2
0	0d	GDI2
0	0d	ANKRD16
0	0d	IL15RA
0	0d	RASSF4
0	0d	ZNF22
0	0d	CAMK2G
0	0d	SLF2
0	0d	MRPL43
0	0d	TWNK
0	0d	LZTS2
0	0d	PDZD7
0	0d	SFXN3
0	0d	KAZALD1
0	0d	SH3PXD2A
0	0d	OAT
0	0d	LHPP
0	0d	FAM53B
0	0d	PTPRE
0	0d	MKI67
0	0d	ANO9
0	0d	RRM1
0	0d	DCHS1
0	0d	TNKS1BP1
0	0d	SSRP1
0	0d	UBE2L6
0	0d	DNAJC4
0	0d	PLCB3
0	0d	FAM89B
0	0d	CCDC85B
0	0d	B4GAT1
0	0d	SPTBN2
0	0d	PPP6R3
0	0d	ARRB1
0	0d	RPS3
0	0d	GDPD5
0	0d	SERPINH1
0	0d	BCAT1
0	0d	LRMP
0	0d	KANSL2
0	0d	CCNT1
0	0d	ADCY6
0	0d	CACNB3
0	0d	DDX23
0	0d	RND1
0	0d	FKBP11
0	0d	ARF3
0	0d	RHEBL1
0	0d	ITGA7
0	0d	GDF11
0	0d	AGAP2
0	0d	CHST11
0	0d	RHOF
0	0d	SETD1B
0	0d	PSMD9
0	0d	WDR66
0	0d	BCL7A
0	0d	MLXIP
0	0d	SCARB1
0	0d	UBC
0	0d	DHX37
0	0d	BRI3BP
0	0d	EP400
0	0d	DDX51
0	0d	NOC4L
0	0d	FBRSL1
0	0d	POLE
0	0d	PXMP2
0	0d	PGAM5
0	0d	ANKLE2
0	0d	GOLGA3
0	0d	HMGB1
0	0d	USPL1
0	0d	UBAC2
0	0d	GPR18
0	0d	TM9SF2
0	0d	KLHL33
0	0d	SALL2
0	0d	DAD1
0	0d	ABHD4
0	0d	AJUBA
0	0d	CDH24
0	0d	NFATC4
0	0d	NYNRIN
0	0d	KHNYN
0	0d	SDR39U1
0	0d	PNMA1
0	0d	ELMSAN1
0	0d	PTGR2
0	0d	ZNF410
0	0d	COQ6
0	0d	FAM161B
0	0d	ENTPD5
0	0d	SYNE3
0	0d	GLRX5
0	0d	TCL1A
0	0d	INF2
0	0d	SIVA1
0	0d	AKT1
0	0d	ZBTB42
0	0d	PLD4
0	0d	CDCA4
0	0d	GPR132
0	0d	JAG2
0	0d	BRF1
0	0d	BTBD6
0	0d	PACS2
0	0d	TEX22
0	0d	MTA1
0	0d	NIPA1
0	0d	NIPA2
0	0d	CYFIP1
0	0d	TUBGCP5
0	0d	GPR176
0	0d	BUB1B
0	0d	KNSTRN
0	0d	IVD
0	0d	BAHD1
0	0d	CHST14
0	0d	CCDC32
0	0d	RPUSD2
0	0d	KNL1
0	0d	RAD51
0	0d	RMDN3
0	0d	GCHFR
0	0d	DNAJC17
0	0d	ZFYVE19
0	0d	SPINT1
0	0d	VPS18
0	0d	CHAC1
0	0d	NMB
0	0d	RGMA
0	0d	MEF2A
0	0d	CHSY1
0	0d	SELENOS
0	0d	SNRPA1
0	0d	KDM8
0	0d	NSMCE1
0	0d	IL4R
0	0d	IL21R
0	0d	ATXN2L
0	0d	TUFM
0	0d	SH2B1
0	0d	ATP2A1
0	0d	RABEP2
0	0d	CD19
0	0d	NFATC2IP
0	0d	SPNS1
0	0d	LAT
0	0d	SPN
0	0d	QPRT
0	0d	C16orf54
0	0d	HERPUD1
0	0d	NLRC5
0	0d	CPNE2
0	0d	RSPRY1
0	0d	CIAPIN1
0	0d	COQ9
0	0d	POLR2C
0	0d	DOK4
0	0d	CCDC102A
0	0d	KATNB1
0	0d	CMTM2
0	0d	CES4A
0	0d	AGRP
0	0d	EXOSC6
0	0d	DDX19B
0	0d	DDX19A
0	0d	ST3GAL2
0	0d	COG4
0	0d	SF3B3
0	0d	WDR59
0	0d	ZNRF1
0	0d	ZFP1
0	0d	CHST6
0	0d	ZFPM1
0	0d	ZC3H18
0	0d	CYBA
0	0d	MVD
0	0d	RNF166
0	0d	CTU2
0	0d	PIEZO1
0	0d	CDT1
0	0d	APRT
0	0d	GALNS
0	0d	TRAPPC2L
0	0d	CBFA2T3
0	0d	ACSF3
0	0d	ZNF778
0	0d	ANKRD11
0	0d	SPG7
0	0d	RPL13
0	0d	CPNE7
0	0d	CHMP1A
0	0d	SPATA33
0	0d	CDK10
0	0d	SPATA2L
0	0d	VPS9D1
0	0d	ZNF276
0	0d	FANCA
0	0d	TCF25
0	0d	MC1R
0	0d	TUBB3
0	0d	CENPBD1
0	0d	GAS8
0	0d	SLC2A4
0	0d	ANKRD13B
0	0d	ARHGAP27
0	0d	PLEKHM1
0	0d	NOG
0	0d	C17orf67
0	0d	DGKE
0	0d	TRIM25
0	0d	COIL
0	0d	SCPEP1
0	0d	AKAP1
0	0d	MSI2
0	0d	MRPS23
0	0d	CUEDC1
0	0d	VEZF1
0	0d	SRSF1
0	0d	SUPT4H1
0	0d	AMZ2
0	0d	ARSG
0	0d	SLC16A6
0	0d	PRKAR1A
0	0d	SLC38A10
0	0d	BAHCC1
0	0d	ACTG1
0	0d	LDLRAD4
0	0d	CTIF
0	0d	SMAD7
0	0d	DYM
0	0d	BCL2
0	0d	KDSR
0	0d	CNDP2
0	0d	ZNF407
0	0d	PPAN
0	0d	DNMT1
0	0d	CDKN2D
0	0d	YIPF2
0	0d	TIMM29
0	0d	SMARCA4
0	0d	LDLR
0	0d	MAN2B1
0	0d	GCDH
0	0d	CCDC130
0	0d	MRI1
0	0d	C19orf53
0	0d	ZSWIM4
0	0d	C19orf57
0	0d	CC2D1A
0	0d	PODNL1
0	0d	DCAF15
0	0d	RFX1
0	0d	IL27RA
0	0d	SAMD1
0	0d	PRKACA
0	0d	ASF1B
0	0d	ADGRL1
0	0d	ADGRE5
0	0d	DDX39A
0	0d	PKN1
0	0d	GIPC1
0	0d	DNAJB1
0	0d	TECR
0	0d	NDUFB7
0	0d	RPS19
0	0d	CD79A
0	0d	ARHGEF1
0	0d	RABAC1
0	0d	ATP1A3
0	0d	PIH1D1
0	0d	ALDH16A1
0	0d	RPL13A
0	0d	RPS11
0	0d	FCGRT
0	0d	NOSIP
0	0d	PRR12
0	0d	RRAS
0	0d	SCAF1
0	0d	IRF3
0	0d	BCL2L12
0	0d	PRMT1
0	0d	LENG8
0	0d	PRKCE
0	0d	SPTBN1
0	0d	APLF
0	0d	ARHGAP25
0	0d	SNRPG
0	0d	FAM136A
0	0d	SPR
0	0d	SFXN5
0	0d	RAB11FIP5
0	0d	SMYD5
0	0d	PRADC1
0	0d	CCT7
0	0d	FBXO41
0	0d	TMSB10
0	0d	KCMF1
0	0d	SH3RF3
0	0d	TTL
0	0d	POLR1B
0	0d	CHCHD5
0	0d	SLC20A1
0	0d	CKAP2L
0	0d	CLASP1
0	0d	NIFK
0	0d	TSN
0	0d	ERCC3
0	0d	MAP3K2
0	0d	IWS1
0	0d	LIMS2
0	0d	SFT2D3
0	0d	WDR33
0	0d	POLR2D
0	0d	AMMECR1L
0	0d	MGAT5
0	0d	CXCR4
0	0d	FMNL2
0	0d	PRPF40A
0	0d	ARL6IP6
0	0d	SPEG
0	0d	GMPPA
0	0d	OBSL1
0	0d	STK11IP
0	0d	THAP4
0	0d	ATG4B
0	0d	DTYMK
0	0d	ING5
0	0d	D2HGDH
0	0d	C20orf96
0	0d	ZCCHC3
0	0d	SOX12
0	0d	NRSN2
0	0d	TRIB3
0	0d	RBCK1
0	0d	TBC1D20
0	0d	CSNK2A1
0	0d	RRBP1
0	0d	MGME1
0	0d	SNX5
0	0d	RAE1
0	0d	RBM38
0	0d	GNAS
0	0d	NELFCD
0	0d	CTSZ
0	0d	PRELID3B
0	0d	UBE2G2
0	0d	SUMO3
0	0d	PTTG1IP
0	0d	ITGB2
0	0d	FAM207A
0	0d	MAPK11
0	0d	IL17RE
0	0d	PRRT3
0	0d	GHRL
0	0d	SEC13
0	0d	CAND2
0	0d	RPL32
0	0d	IQSEC1
0	0d	NUP210
0	0d	TGFBR2
0	0d	CMTM8
0	0d	CMTM7
0	0d	CMTM6
0	0d	SEC22C
0	0d	SS18L2
0	0d	NKTR
0	0d	ZBTB47
0	0d	PLXNB1
0	0d	CCDC51
0	0d	TMA7
0	0d	ATRIP
0	0d	TREX1
0	0d	SHISA5
0	0d	PFKFB4
0	0d	UQCRC1
0	0d	SLC26A6
0	0d	NCKIPSD
0	0d	IP6K2
0	0d	PRKAR2A
0	0d	SLC25A20
0	0d	ARIH2OS
0	0d	DAG1
0	0d	APEH
0	0d	RNF123
0	0d	MST1
0	0d	GMPPB
0	0d	IP6K1
0	0d	UBA7
0	0d	TRAIP
0	0d	MON1A
0	0d	RBM6
0	0d	RBM5
0	0d	SEMA3F
0	0d	TWF2
0	0d	SLC25A26
0	0d	LRIG1
0	0d	ATP13A3
0	0d	TMEM44
0	0d	LSG1
0	0d	FAM43A
0	0d	SH3TC1
0	0d	HTRA3
0	0d	ACOX3
0	0d	TRMT44
0	0d	TBC1D19
0	0d	STIM2
0	0d	TEC
0	0d	SLAIN2
0	0d	MGST2
0	0d	MAML3
0	0d	GALNT7
0	0d	HMGB2
0	0d	SAP30
0	0d	ANKRD33B
0	0d	DAP
0	0d	TRIO
0	0d	OTULIN
0	0d	ANKH
0	0d	SERINC5
0	0d	RHOBTB3
0	0d	GLRX
0	0d	DMXL1
0	0d	TNFAIP8
0	0d	HSD17B4
0	0d	LMNB1
0	0d	P4HA2
0	0d	SLC22A4
0	0d	SLC22A5
0	0d	IRF1
0	0d	REEP2
0	0d	SIL1
0	0d	MATR3
0	0d	PAIP2
0	0d	MZB1
0	0d	PROB1
0	0d	SPATA24
0	0d	DNAJC18
0	0d	UBE2D2
0	0d	CXXC5
0	0d	PURA
0	0d	CYSTM1
0	0d	PFDN1
0	0d	ANKHD1
0	0d	EBF1
0	0d	PWWP2A
0	0d	CCNJL
0	0d	ZBED8
0	0d	SLU7
0	0d	PTTG1
0	0d	LCP2
0	0d	KCNMB1
0	0d	UBTD2
0	0d	ARL10
0	0d	MXD3
0	0d	PHACTR1
0	0d	TBC1D7
0	0d	GFOD1
0	0d	SIRT5
0	0d	NOL7
0	0d	RANBP9
0	0d	MSH5-SAPCD1
0	0d	STK38
0	0d	SRSF3
0	0d	CDKN1A
0	0d	CCND3
0	0d	MCM3
0	0d	PAQR8
0	0d	EFHC1
0	0d	TRAM2
0	0d	TMEM14A
0	0d	EZR
0	0d	RSPH3
0	0d	AMZ1
0	0d	GRID2IP
0	0d	MRPS24
0	0d	URGCP
0	0d	UBE2D4
0	0d	DBNL
0	0d	POLM
0	0d	AEBP1
0	0d	POLD2
0	0d	IKZF1
0	0d	FIGNL1
0	0d	LIMK1
0	0d	EIF4H
0	0d	LAT2
0	0d	RFC2
0	0d	CLIP2
0	0d	PEX1
0	0d	RBM48
0	0d	FAM133B
0	0d	CDK6
0	0d	ZNF3
0	0d	COPS6
0	0d	MCM7
0	0d	AP4M1
0	0d	TAF6
0	0d	CNPY4
0	0d	LAMTOR4
0	0d	GPC2
0	0d	STAG3
0	0d	PVRIG
0	0d	SLC12A9
0	0d	EPHB4
0	0d	TRIP6
0	0d	SRRT
0	0d	WNT16
0	0d	FAM3C
0	0d	SND1
0	0d	LRRC4
0	0d	RBM28
0	0d	IMPDH1
0	0d	HILPDA
0	0d	METTL2B
0	0d	KIAA1549
0	0d	NOS3
0	0d	ABCB8
0	0d	CDK5
0	0d	SLC4A2
0	0d	FASTK
0	0d	AGAP3
0	0d	ABCF2
0	0d	CHPF2
0	0d	SMARCD3
0	0d	INSIG1
0	0d	BLK
0	0d	RHOBTB2
0	0d	TNFRSF10B
0	0d	TNFRSF10D
0	0d	TNFRSF10A
0	0d	CHMP7
0	0d	R3HCC1
0	0d	ENTPD4
0	0d	SLC25A37
0	0d	TRIM35
0	0d	PTK2B
0	0d	EPHX2
0	0d	GOLGA7
0	0d	GINS4
0	0d	GPAT4
0	0d	ANK1
0	0d	KAT6A
0	0d	AP3M2
0	0d	IKBKB
0	0d	POLB
0	0d	VDAC3
0	0d	SLC20A2
0	0d	SMIM19
0	0d	CHD7
0	0d	MRPS28
0	0d	TPD52
0	0d	ZBTB10
0	0d	ZNF704
0	0d	PAG1
0	0d	FABP5
0	0d	INTS8
0	0d	CCNE2
0	0d	NDUFAF6
0	0d	TP53INP1
0	0d	PLEKHF2
0	0d	C8orf37
0	0d	KLF10
0	0d	AZIN1
0	0d	ZHX2
0	0d	DERL1
0	0d	TBC1D31
0	0d	MYC
0	0d	SLA
0	0d	UHRF2
0	0d	KDM4C
0	0d	ARHGEF39
0	0d	PAX5
0	0d	ZCCHC7
0	0d	WNK2
0	0d	SH2D3C
0	0d	CDK9
0	0d	FPGS
0	0d	ENG
0	0d	AK1
0	0d	ST6GALNAC6
0	0d	ST6GALNAC4
0	0d	DPM2
0	0d	FAM102A
0	0d	NAIF1
0	0d	SLC25A25
0	0d	PTGES2
0	0d	C9orf16
0	0d	CIZ1
0	0d	DNM1
0	0d	SWI5
0	0d	GOLGA2
0	0d	TRUB2
0	0d	COQ4
0	0d	SLC27A4
0	0d	URM1
0	0d	CERCAM
0	0d	ODF2
0	0d	GLE1
0	0d	SPTAN1
0	0d	WDR34
0	0d	SET
0	0d	PKN3
0	0d	ZDHHC12
0	0d	ZER1
0	0d	TBC1D13
0	0d	ENDOG
0	0d	SPOUT1
0	0d	KYAT1
0	0d	LRRC8A
0	0d	PHYHD1
0	0d	DOLK
0	0d	NUP188
0	0d	SH3GLB2
0	0d	MIGA2
0	0d	DOLPP1
0	0d	CRAT
0	0d	PTPA
0	0d	NTMT1
0	0d	ASB6
0	0d	WDR5
0	0d	RXRA
0	0d	ABCA2
0	0d	EXD3
0	0d	NKRF
0	0d	RPL39
0	0d	UPF3B
0	0d	RNF113A
0	0d	NDUFA1
0	0d	SASH3
0	0d	ZDHHC9
0	0d	UTP14A
0	0d	BCORL1
0	0d	ELF4
0	0d	AIFM1
0	0d	AFF2
0	0d	NAA10
0	0d	ATP6AP1
-0.205021	1d	ADPRHL2
-0.251393	1d	CCDC163
-0.309819	1d	MMACHC
0.650406	1d	SEMA6C
0.492547	1d	EFNA1
1.29002	1d	IQGAP3
0.0386306	1d	INTS7
-0.436448	1d	DTL
1.61379	1d	PPP2R5A
0.115916	1d	FLVCR1
-1.03933	1d	VASH2
0.462081	1d	ANGEL2
0.469974	1d	RPS6KC1
-0.558002	1d	DESI2
-0.453044	1d	COX20
-0.0100201	1d	HNRNPU
0.766377	1d	EFCAB2
-0.0130921	1d	GDI2
-0.308933	1d	ANKRD16
0.43526	1d	IL15RA
3.8008	1d	RASSF4
-0.325994	1d	ZNF22
-0.474481	1d	CAMK2G
0.75095	1d	SLF2
-0.413198	1d	MRPL43
-1.29109	1d	TWNK
-0.116105	1d	LZTS2
0.515194	1d	PDZD7
0.705086	1d	SFXN3
-0.695266	1d	KAZALD1
0.912807	1d	SH3PXD2A
-1.03123	1d	OAT
-0.16877	1d	LHPP
0.223678	1d	FAM53B
1.85202	1d	PTPRE
0.869869	1d	MKI67
-0.961207	1d	ANO9
-0.165239	1d	RRM1
0.295233	1d	DCHS1
-0.93697	1d	TNKS1BP1
-0.677676	1d	SSRP1
0.128046	1d	UBE2L6
0.403415	1d	DNAJC4
0.454447	1d	PLCB3
-0.399393	1d	FAM89B
-1.33639	1d	CCDC85B
-0.782084	1d	B4GAT1
-2.34783	1d	SPTBN2
-0.176113	1d	PPP6R3
0.008971	1d	ARRB1
-0.154405	1d	RPS3
0.208392	1d	GDPD5
0.334848	1d	SERPINH1
-1.75175	1d	BCAT1
-2.68721	1d	LRMP
-0.289151	1d	KANSL2
-0.0849537	1d	CCNT1
-0.394891	1d	ADCY6
-0.144747	1d	CACNB3
0.0825358	1d	DDX23
-0.226586	1d	RND1
-1.01537	1d	FKBP11
-0.108353	1d	ARF3
-0.304895	1d	RHEBL1
0.394471	1d	ITGA7
-1.03865	1d	GDF11
0.579823	1d	AGAP2
1.00401	1d	CHST11
0.0427191	1d	RHOF
0.977642	1d	SETD1B
-0.710749	1d	PSMD9
1.51064	1d	WDR66
-0.115656	1d	BCL7A
0.621179	1d	MLXIP
-0.0374366	1d	SCARB1
-0.509661	1d	UBC
-0.842714	1d	DHX37
-0.291307	1d	BRI3BP
0.661353	1d	EP400
-0.833591	1d	DDX51
-0.956332	1d	NOC4L
-0.396254	1d	FBRSL1
-0.142231	1d	POLE
-0.298304	1d	PXMP2
-1.35403	1d	PGAM5
-0.420253	1d	ANKLE2
-0.180797	1d	GOLGA3
-0.267898	1d	HMGB1
0.533923	1d	USPL1
1.37134	1d	UBAC2
3.53389	1d	GPR18
0.585953	1d	TM9SF2
-2.06946	1d	KLHL33
-0.72051	1d	SALL2
-0.485253	1d	DAD1
0.22218	1d	ABHD4
-0.748139	1d	AJUBA
0.585306	1d	CDH24
0.476424	1d	NFATC4
0.107208	1d	NYNRIN
0.388542	1d	KHNYN
0.0718011	1d	SDR39U1
0.0304586	1d	PNMA1
0.448644	1d	ELMSAN1
0.526174	1d	PTGR2
0.0156902	1d	ZNF410
0.334941	1d	COQ6
0.705313	1d	FAM161B
0.441279	1d	ENTPD5
-0.120575	1d	SYNE3
-1.29193	1d	GLRX5
-2.38754	1d	TCL1A
-0.0406219	1d	INF2
-0.678656	1d	SIVA1
-0.272915	1d	AKT1
-0.780729	1d	ZBTB42
-2.32417	1d	PLD4
-0.420202	1d	CDCA4
0.263564	1d	GPR132
-2.73265	1d	JAG2
-0.0713023	1d	BRF1
-1.15301	1d	BTBD6
0.114513	1d	PACS2
-0.0591205	1d	TEX22
-0.23119	1d	MTA1
-0.551633	1d	NIPA1
-0.908821	1d	NIPA2
-0.657148	1d	CYFIP1
-0.675152	1d	TUBGCP5
-1.97455	1d	GPR176
0.173753	1d	BUB1B
-0.118321	1d	KNSTRN
0.092076	1d	IVD
-0.127445	1d	BAHD1
-0.241826	1d	CHST14
0.194828	1d	CCDC32
-0.935104	1d	RPUSD2
0.283176	1d	KNL1
0.234084	1d	RAD51
-0.407757	1d	RMDN3
-1.258	1d	GCHFR
0.110803	1d	DNAJC17
0.479451	1d	ZFYVE19
0.0787173	1d	SPINT1
0.409009	1d	VPS18
-0.418765	1d	CHAC1
-0.776426	1d	NMB
-1.08197	1d	RGMA
0.952885	1d	MEF2A
-0.233985	1d	CHSY1
-0.259703	1d	SELENOS
-0.786031	1d	SNRPA1
0.0846308	1d	KDM8
-0.377537	1d	NSMCE1
0.492328	1d	IL4R
-0.409041	1d	IL21R
0.321793	1d	ATXN2L
-0.855082	1d	TUFM
0.423371	1d	SH2B1
0.227041	1d	ATP2A1
0.330388	1d	RABEP2
-0.129545	1d	CD19
0.379989	1d	NFATC2IP
-0.115061	1d	SPNS1
-0.8349	1d	LAT
-0.351464	1d	SPN
0.189879	1d	QPRT
0.576281	1d	C16orf54
1.10952	1d	HERPUD1
3.22948	1d	NLRC5
0.352929	1d	CPNE2
0.0421121	1d	RSPRY1
-0.49808	1d	CIAPIN1
-0.124038	1d	COQ9
-0.497082	1d	POLR2C
1.70104	1d	DOK4
0.251771	1d	CCDC102A
-1.11069	1d	KATNB1
1.56588	1d	CMTM2
-0.743143	1d	CES4A
4.17102	1d	AGRP
-0.675367	1d	EXOSC6
-0.661407	1d	DDX19B
-0.716286	1d	DDX19A
-0.311797	1d	ST3GAL2
0.617673	1d	COG4
-0.403028	1d	SF3B3
-0.323634	1d	WDR59
-0.380355	1d	ZNRF1
-0.546816	1d	ZFP1
-2.98678	1d	CHST6
0.403856	1d	ZFPM1
0.0444278	1d	ZC3H18
0.0677602	1d	CYBA
-0.428332	1d	MVD
1.68848	1d	RNF166
-0.799	1d	CTU2
0.73397	1d	PIEZO1
0.55585	1d	CDT1
-1.10364	1d	APRT
0.980853	1d	GALNS
0.220321	1d	TRAPPC2L
0.302762	1d	CBFA2T3
0.158484	1d	ACSF3
-0.160799	1d	ZNF778
0.697142	1d	ANKRD11
-0.100012	1d	SPG7
0.0620109	1d	RPL13
-1.75208	1d	CPNE7
-0.304638	1d	CHMP1A
-0.212191	1d	SPATA33
0.369333	1d	CDK10
-0.188177	1d	SPATA2L
0.724305	1d	VPS9D1
0.130392	1d	ZNF276
0.361957	1d	FANCA
0.196887	1d	TCF25
-0.00884103	1d	MC1R
-2.12071	1d	TUBB3
-0.245045	1d	CENPBD1
-0.202206	1d	GAS8
-1.42153	1d	SLC2A4
-0.461941	1d	ANKRD13B
1.44656	1d	ARHGAP27
1.38419	1d	PLEKHM1
-0.865671	1d	NOG
0.0968571	1d	C17orf67
-0.173187	1d	DGKE
-0.256208	1d	TRIM25
-0.491464	1d	COIL
-1.27795	1d	SCPEP1
-1.17349	1d	AKAP1
-1.47787	1d	MSI2
-0.567816	1d	MRPS23
-0.696855	1d	CUEDC1
0.214631	1d	VEZF1
-0.626429	1d	SRSF1
-0.476913	1d	SUPT4H1
-0.174073	1d	AMZ2
0.949921	1d	ARSG
0.966413	1d	SLC16A6
0.0904891	1d	PRKAR1A
0.215481	1d	SLC38A10
-0.332216	1d	BAHCC1
0.215997	1d	ACTG1
-0.992512	1d	LDLRAD4
-0.0832325	1d	CTIF
1.03546	1d	SMAD7
0.379659	1d	DYM
-0.351405	1d	BCL2
-0.174754	1d	KDSR
-0.215852	1d	CNDP2
0.450311	1d	ZNF407
-0.801205	1d	PPAN
-0.0727241	1d	DNMT1
0.206319	1d	CDKN2D
-0.174979	1d	YIPF2
-0.133005	1d	TIMM29
-0.409493	1d	SMARCA4
0.832667	1d	LDLR
0.133889	1d	MAN2B1
-0.45171	1d	GCDH
0.444481	1d	CCDC130
-0.0311171	1d	MRI1
-0.557461	1d	C19orf53
1.01521	1d	ZSWIM4
-0.102579	1d	C19orf57
0.0908606	1d	CC2D1A
0.219449	1d	PODNL1
0.0239714	1d	DCAF15
1.02888	1d	RFX1
-0.817768	1d	IL27RA
0.0653863	1d	SAMD1
1.56712	1d	PRKACA
0.9302	1d	ASF1B
-0.489045	1d	ADGRL1
0.806646	1d	ADGRE5
-0.720689	1d	DDX39A
-0.162725	1d	PKN1
-0.352566	1d	GIPC1
0.0799446	1d	DNAJB1
-0.317227	1d	TECR
-0.7758	1d	NDUFB7
0.0280738	1d	RPS19
0.327417	1d	CD79A
0.458211	1d	ARHGEF1
-0.281346	1d	RABAC1
-1.44738	1d	ATP1A3
-0.0573069	1d	PIH1D1
0.0870818	1d	ALDH16A1
0.0235739	1d	RPL13A
0.0802094	1d	RPS11
2.01776	1d	FCGRT
-0.425747	1d	NOSIP
0.283112	1d	PRR12
0.802064	1d	RRAS
-0.101388	1d	SCAF1
0.0183413	1d	IRF3
-0.255114	1d	BCL2L12
-1.27299	1d	PRMT1
0.702398	1d	LENG8
0.576167	1d	PRKCE
-0.339707	1d	SPTBN1
0.498116	1d	APLF
2.17933	1d	ARHGAP25
-0.44323	1d	SNRPG
-1.08335	1d	FAM136A
-0.911504	1d	SPR
0.55603	1d	SFXN5
-0.648237	1d	RAB11FIP5
-0.547707	1d	SMYD5
-0.509035	1d	PRADC1
-1.14088	1d	CCT7
-0.400273	1d	FBXO41
0.0210747	1d	TMSB10
0.069412	1d	KCMF1
1.86519	1d	SH3RF3
-0.406821	1d	TTL
-0.651781	1d	POLR1B
-0.0244074	1d	CHCHD5
0.428123	1d	SLC20A1
0.153971	1d	CKAP2L
0.455216	1d	CLASP1
-0.586774	1d	NIFK
-0.346231	1d	TSN
-0.0264631	1d	ERCC3
0.169312	1d	MAP3K2
-0.0621245	1d	IWS1
-0.651451	1d	LIMS2
-0.452435	1d	SFT2D3
-0.437114	1d	WDR33
-0.725833	1d	POLR2D
-0.314383	1d	AMMECR1L
-1.1962	1d	MGAT5
1.24068	1d	CXCR4
1.36394	1d	FMNL2
-0.358772	1d	PRPF40A
-0.170911	1d	ARL6IP6
-0.313229	1d	SPEG
-0.00494777	1d	GMPPA
0.0144122	1d	OBSL1
0.63784	1d	STK11IP
-0.937648	1d	THAP4
0.0278383	1d	ATG4B
-0.54239	1d	DTYMK
-0.283885	1d	ING5
0.54869	1d	D2HGDH
0.613373	1d	C20orf96
-0.112962	1d	ZCCHC3
-0.695757	1d	SOX12
-0.257398	1d	NRSN2
0.193083	1d	TRIB3
0.519168	1d	RBCK1
0.401229	1d	TBC1D20
-0.472578	1d	CSNK2A1
-0.763837	1d	RRBP1
-0.139273	1d	MGME1
-0.8384	1d	SNX5
-0.491224	1d	RAE1
1.59329	1d	RBM38
0.0981212	1d	GNAS
-0.543673	1d	NELFCD
0.0490823	1d	CTSZ
-0.854255	1d	PRELID3B
-0.522827	1d	UBE2G2
-0.202766	1d	SUMO3
0.983567	1d	PTTG1IP
3.06147	1d	ITGB2
-1.19702	1d	FAM207A
0.402979	1d	MAPK11
-0.00977512	1d	IL17RE
-0.467647	1d	PRRT3
0.816879	1d	GHRL
-0.800417	1d	SEC13
-0.913981	1d	CAND2
-0.116268	1d	RPL32
-0.263106	1d	IQSEC1
-0.283491	1d	NUP210
-0.765145	1d	TGFBR2
-1.20213	1d	CMTM8
-0.330517	1d	CMTM7
0.0454115	1d	CMTM6
0.108667	1d	SEC22C
-0.557153	1d	SS18L2
0.410442	1d	NKTR
-0.129315	1d	ZBTB47
0.341229	1d	PLXNB1
-0.333889	1d	CCDC51
-0.567279	1d	TMA7
-0.0401624	1d	ATRIP
0.385629	1d	TREX1
-0.048763	1d	SHISA5
0.0809919	1d	PFKFB4
-0.606249	1d	UQCRC1
-0.0753747	1d	SLC26A6
-0.144136	1d	NCKIPSD
0.072328	1d	IP6K2
-0.543939	1d	PRKAR2A
-0.128914	1d	SLC25A20
-0.112413	1d	ARIH2OS
-0.24496	1d	DAG1
-0.525443	1d	APEH
0.307658	1d	RNF123
0.410801	1d	MST1
-0.506962	1d	GMPPB
0.188075	1d	IP6K1
0.965377	1d	UBA7
0.0329878	1d	TRAIP
-0.577571	1d	MON1A
0.283827	1d	RBM6
0.536696	1d	RBM5
-0.289126	1d	SEMA3F
0.556468	1d	TWF2
-0.563451	1d	SLC25A26
-0.53834	1d	LRIG1
-0.467438	1d	ATP13A3
0.920126	1d	TMEM44
-0.274346	1d	LSG1
3.35053	1d	FAM43A
1.26562	1d	SH3TC1
-0.885747	1d	HTRA3
0.204747	1d	ACOX3
0.134872	1d	TRMT44
0.28221	1d	TBC1D19
-1.10945	1d	STIM2
-1.29988	1d	TEC
0.0401585	1d	SLAIN2
-0.415443	1d	MGST2
1.01153	1d	MAML3
-0.0576378	1d	GALNT7
0.798684	1d	HMGB2
0.849059	1d	SAP30
-0.726425	1d	ANKRD33B
0.305653	1d	DAP
0.326087	1d	TRIO
0.116605	1d	OTULIN
-0.24765	1d	ANKH
0.509275	1d	SERINC5
-0.256025	1d	RHOBTB3
1.31436	1d	GLRX
0.503245	1d	DMXL1
0.977874	1d	TNFAIP8
-0.208935	1d	HSD17B4
0.0771355	1d	LMNB1
0.359258	1d	P4HA2
3.15099	1d	SLC22A4
-0.541983	1d	SLC22A5
1.09721	1d	IRF1
-0.331708	1d	REEP2
-0.0111088	1d	SIL1
-0.710935	1d	MATR3
-0.171494	1d	PAIP2
-1.47475	1d	MZB1
-1.05915	1d	PROB1
-0.459767	1d	SPATA24
0.269428	1d	DNAJC18
-0.0164284	1d	UBE2D2
-0.217275	1d	CXXC5
-0.266979	1d	PURA
-0.539695	1d	CYSTM1
-0.510321	1d	PFDN1
0.577111	1d	ANKHD1
-1.25832	1d	EBF1
0.233076	1d	PWWP2A
-0.189949	1d	CCNJL
0.773371	1d	ZBED8
0.0233699	1d	SLU7
-0.664494	1d	PTTG1
1.26955	1d	LCP2
0.752576	1d	KCNMB1
-0.380188	1d	UBTD2
0.0364395	1d	ARL10
1.08923	1d	MXD3
-1.45184	1d	PHACTR1
-0.744331	1d	TBC1D7
-1.69387	1d	GFOD1
-0.12343	1d	SIRT5
-0.87345	1d	NOL7
0.217639	1d	RANBP9
0.122185	1d	MSH5-SAPCD1
0.846923	1d	STK38
-0.489223	1d	SRSF3
0.973361	1d	CDKN1A
0.124694	1d	CCND3
-0.312981	1d	MCM3
0.258309	1d	PAQR8
1.05935	1d	EFHC1
-0.88378	1d	TRAM2
-0.809379	1d	TMEM14A
-0.189058	1d	EZR
0.884716	1d	RSPH3
-0.101889	1d	AMZ1
-0.407677	1d	GRID2IP
-0.727577	1d	MRPS24
-0.101947	1d	URGCP
-1.29717	1d	UBE2D4
0.106596	1d	DBNL
-0.235985	1d	POLM
-1.11863	1d	AEBP1
-1.0161	1d	POLD2
-0.254548	1d	IKZF1
-0.557164	1d	FIGNL1
0.0169072	1d	LIMK1
-0.572545	1d	EIF4H
0.52652	1d	LAT2
-0.15691	1d	RFC2
1.20923	1d	CLIP2
-0.278544	1d	PEX1
0.0770372	1d	RBM48
-0.27499	1d	FAM133B
-2.46132	1d	CDK6
-0.24236	1d	ZNF3
-0.506912	1d	COPS6
-0.53	1d	MCM7
-0.080966	1d	AP4M1
0.0454097	1d	TAF6
0.304639	1d	CNPY4
0.159109	1d	LAMTOR4
-0.369364	1d	GPC2
0.944878	1d	STAG3
0.438868	1d	PVRIG
0.928195	1d	SLC12A9
1.40911	1d	EPHB4
-0.761958	1d	TRIP6
-0.340244	1d	SRRT
-1.67008	1d	WNT16
-3.23089	1d	FAM3C
-0.236688	1d	SND1
0.815209	1d	LRRC4
-0.704654	1d	RBM28
-0.243074	1d	IMPDH1
-0.873267	1d	HILPDA
-0.365051	1d	METTL2B
-0.297356	1d	KIAA1549
-1.13983	1d	NOS3
-0.261805	1d	ABCB8
-0.298071	1d	CDK5
0.211522	1d	SLC4A2
-0.204058	1d	FASTK
-0.262652	1d	AGAP3
-1.09315	1d	ABCF2
0.105039	1d	CHPF2
0.183674	1d	SMARCD3
-0.728834	1d	INSIG1
-1.65383	1d	BLK
3.0556	1d	RHOBTB2
0.97815	1d	TNFRSF10B
2.3524	1d	TNFRSF10D
0.945582	1d	TNFRSF10A
0.572275	1d	CHMP7
1.25055	1d	R3HCC1
1.42612	1d	ENTPD4
1.0202	1d	SLC25A37
-0.343227	1d	TRIM35
0.967487	1d	PTK2B
-0.158763	1d	EPHX2
-0.115316	1d	GOLGA7
-0.172917	1d	GINS4
0.221525	1d	GPAT4
0.544178	1d	ANK1
0.103911	1d	KAT6A
-0.374281	1d	AP3M2
0.814479	1d	IKBKB
-0.173963	1d	POLB
-0.118269	1d	VDAC3
-0.300285	1d	SLC20A2
-0.0355692	1d	SMIM19
-0.259603	1d	CHD7
-0.485671	1d	MRPS28
-0.866623	1d	TPD52
-0.158449	1d	ZBTB10
-0.452528	1d	ZNF704
2.81879	1d	PAG1
-1.09279	1d	FABP5
0.931608	1d	INTS8
0.214923	1d	CCNE2
-0.672444	1d	NDUFAF6
0.201441	1d	TP53INP1
-0.382045	1d	PLEKHF2
-0.450827	1d	C8orf37
0.900655	1d	KLF10
-0.102968	1d	AZIN1
0.0575996	1d	ZHX2
0.0475087	1d	DERL1
0.144012	1d	TBC1D31
-1.57158	1d	MYC
2.30753	1d	SLA
0.508261	1d	UHRF2
0.136043	1d	KDM4C
0.396836	1d	ARHGEF39
-0.969582	1d	PAX5
-1.30794	1d	ZCCHC7
-1.47808	1d	WNK2
0.0937813	1d	SH2D3C
-0.553979	1d	CDK9
-1.3204	1d	FPGS
-0.102584	1d	ENG
-0.163276	1d	AK1
-0.460682	1d	ST6GALNAC6
-1.04165	1d	ST6GALNAC4
-0.193065	1d	DPM2
0.0284122	1d	FAM102A
0.551781	1d	NAIF1
0.559975	1d	SLC25A25
-1.08717	1d	PTGES2
-0.711164	1d	C9orf16
0.051661	1d	CIZ1
0.239272	1d	DNM1
-0.188162	1d	SWI5
0.102032	1d	GOLGA2
-1.05014	1d	TRUB2
-0.191077	1d	COQ4
-0.987772	1d	SLC27A4
-0.370536	1d	URM1
0.0345245	1d	CERCAM
0.230033	1d	ODF2
0.0771242	1d	GLE1
-0.121489	1d	SPTAN1
-0.0084731	1d	WDR34
-0.692275	1d	SET
-0.359321	1d	PKN3
0.0360312	1d	ZDHHC12
0.573679	1d	ZER1
-0.105691	1d	TBC1D13
-1.24622	1d	ENDOG
-0.219902	1d	SPOUT1
-0.30964	1d	KYAT1
-0.567854	1d	LRRC8A
-0.777435	1d	PHYHD1
-0.537592	1d	DOLK
-0.517507	1d	NUP188
-0.237836	1d	SH3GLB2
0.176773	1d	MIGA2
-0.610649	1d	DOLPP1
0.370053	1d	CRAT
-0.184188	1d	PTPA
0.0253416	1d	NTMT1
-0.116928	1d	ASB6
-0.535185	1d	WDR5
1.0304	1d	RXRA
0.904976	1d	ABCA2
0.542587	1d	EXD3
-0.559011	1d	NKRF
-0.0351206	1d	RPL39
0.0506972	1d	UPF3B
0.0798076	1d	RNF113A
-0.600083	1d	NDUFA1
0.409665	1d	SASH3
-0.52139	1d	ZDHHC9
-0.648527	1d	UTP14A
0.267589	1d	BCORL1
1.79012	1d	ELF4
-0.762108	1d	AIFM1
-0.360685	1d	AFF2
-0.688973	1d	NAA10
0.554767	1d	ATP6AP1
-0.251117	7d	ADPRHL2
-0.303619	7d	CCDC163
-0.662321	7d	MMACHC
-0.385161	7d	SEMA6C
0.00654276	7d	EFNA1
-0.598832	7d	IQGAP3
-0.350034	7d	INTS7
-1.67838	7d	DTL
0.737308	7d	PPP2R5A
-0.10786	7d	FLVCR1
-1.3567	7d	VASH2
0.263408	7d	ANGEL2
1.76124	7d	RPS6KC1
-1.08645	7d	DESI2
-0.455771	7d	COX20
-0.562532	7d	HNRNPU
-0.291453	7d	EFCAB2
-0.683593	7d	GDI2
-0.0080169	7d	ANKRD16
-0.89269	7d	IL15RA
4.27408	7d	RASSF4
-1.41485	7d	ZNF22
0.15055	7d	CAMK2G
0.552441	7d	SLF2
-0.409618	7d	MRPL43
-0.988048	7d	TWNK
0.191883	7d	LZTS2
0.101109	7d	PDZD7
1.63596	7d	SFXN3
-0.957364	7d	KAZALD1
1.21494	7d	SH3PXD2A
-1.03429	7d	OAT
0.260247	7d	LHPP
-0.0453084	7d	FAM53B
2.68074	7d	PTPRE
-0.591201	7d	MKI67
-0.543748	7d	ANO9
-1.6772	7d	RRM1
-0.308598	7d	DCHS1
-0.611103	7d	TNKS1BP1
-1.23717	7d	SSRP1
-0.975337	7d	UBE2L6
0.519826	7d	DNAJC4
0.685065	7d	PLCB3
-0.534363	7d	FAM89B
-0.00233256	7d	CCDC85B
-1.02598	7d	B4GAT1
-1.01109	7d	SPTBN2
-0.482921	7d	PPP6R3
0.889049	7d	ARRB1
-0.92652	7d	RPS3
0.488947	7d	GDPD5
0.0265996	7d	SERPINH1
-1.53521	7d	BCAT1
-1.87799	7d	LRMP
-0.468763	7d	KANSL2
-0.461798	7d	CCNT1
0.192381	7d	ADCY6
-0.399061	7d	CACNB3
-0.522414	7d	DDX23
0.0533712	7d	RND1
-0.597255	7d	FKBP11
-0.125344	7d	ARF3
-0.744227	7d	RHEBL1
-0.341814	7d	ITGA7
-0.866974	7d	GDF11
-0.433468	7d	AGAP2
0.269352	7d	CHST11
-0.278985	7d	RHOF
1.373	7d	SETD1B
-0.392922	7d	PSMD9
0.143129	7d	WDR66
-1.30477	7d	BCL7A
0.834645	7d	MLXIP
0.524143	7d	SCARB1
-0.296167	7d	UBC
-0.463314	7d	DHX37
-1.15262	7d	BRI3BP
1.27078	7d	EP400
-0.598194	7d	DDX51
-0.680643	7d	NOC4L
0.38754	7d	FBRSL1
-0.679976	7d	POLE
-1.32371	7d	PXMP2
-1.19871	7d	PGAM5
-0.074086	7d	ANKLE2
0.473766	7d	GOLGA3
-1.9614	7d	HMGB1
0.339585	7d	USPL1
0.37545	7d	UBAC2
0.546173	7d	GPR18
0.0277123	7d	TM9SF2
-1.42682	7d	KLHL33
-1.16308	7d	SALL2
-0.690392	7d	DAD1
0.999929	7d	ABHD4
-0.958895	7d	AJUBA
-0.749231	7d	CDH24
-0.991339	7d	NFATC4
-0.881708	7d	NYNRIN
0.167062	7d	KHNYN
-0.0776623	7d	SDR39U1
0.416045	7d	PNMA1
0.613482	7d	ELMSAN1
0.586291	7d	PTGR2
-0.111821	7d	ZNF410
0.238001	7d	COQ6
1.48052	7d	FAM161B
0.130941	7d	ENTPD5
-0.588479	7d	SYNE3
-1.5057	7d	GLRX5
-1.91455	7d	TCL1A
0.578635	7d	INF2
-0.947705	7d	SIVA1
-0.063042	7d	AKT1
-0.475159	7d	ZBTB42
-1.58549	7d	PLD4
-1.30783	7d	CDCA4
0.486463	7d	GPR132
-0.786057	7d	JAG2
0.316994	7d	BRF1
-1.25389	7d	BTBD6
0.50117	7d	PACS2
0.0742557	7d	TEX22
-0.210996	7d	MTA1
-0.525301	7d	NIPA1
-0.982545	7d	NIPA2
-0.325251	7d	CYFIP1
-0.760583	7d	TUBGCP5
-1.31328	7d	GPR176
-1.59344	7d	BUB1B
-0.702719	7d	KNSTRN
0.719269	7d	IVD
0.150154	7d	BAHD1
-0.772382	7d	CHST14
0.682492	7d	CCDC32
-1.07679	7d	RPUSD2
-1.35633	7d	KNL1
-1.33334	7d	RAD51
-0.209283	7d	RMDN3
-1.08757	7d	GCHFR
0.412099	7d	DNAJC17
0.480272	7d	ZFYVE19
0.0524749	7d	SPINT1
-0.13468	7d	VPS18
-0.0517305	7d	CHAC1
-0.676248	7d	NMB
-0.67755	7d	RGMA
0.204989	7d	MEF2A
-0.728961	7d	CHSY1
0.104636	7d	SELENOS
-0.614554	7d	SNRPA1
-0.301538	7d	KDM8
-0.787226	7d	NSMCE1
0.622366	7d	IL4R
-0.860672	7d	IL21R
0.634536	7d	ATXN2L
-1.05822	7d	TUFM
0.722724	7d	SH2B1
-0.663784	7d	ATP2A1
0.23562	7d	RABEP2
-1.48807	7d	CD19
0.0786949	7d	NFATC2IP
0.997907	7d	SPNS1
1.47689	7d	LAT
-0.883988	7d	SPN
0.497684	7d	QPRT
0.610487	7d	C16orf54
1.48816	7d	HERPUD1
1.07269	7d	NLRC5
-0.0344421	7d	CPNE2
-0.219729	7d	RSPRY1
-0.793479	7d	CIAPIN1
-0.106068	7d	COQ9
-0.81532	7d	POLR2C
-0.4885	7d	DOK4
-0.648043	7d	CCDC102A
-0.839849	7d	KATNB1
-0.45716	7d	CMTM2
0.192063	7d	CES4A
2.26387	7d	AGRP
-0.701104	7d	EXOSC6
-0.766636	7d	DDX19B
-0.729614	7d	DDX19A
0.106694	7d	ST3GAL2
0.0902413	7d	COG4
-0.813513	7d	SF3B3
0.0675652	7d	WDR59
-0.899241	7d	ZNRF1
-1.24617	7d	ZFP1
-2.13818	7d	CHST6
0.544587	7d	ZFPM1
0.0288207	7d	ZC3H18
0.376009	7d	CYBA
0.854675	7d	MVD
2.33116	7d	RNF166
-0.61184	7d	CTU2
1.13637	7d	PIEZO1
-1.17887	7d	CDT1
-0.59743	7d	APRT
1.26347	7d	GALNS
-0.477207	7d	TRAPPC2L
0.859642	7d	CBFA2T3
0.408282	7d	ACSF3
0.126769	7d	ZNF778
0.95444	7d	ANKRD11
0.744084	7d	SPG7
-0.171571	7d	RPL13
-0.790779	7d	CPNE7
0.0952066	7d	CHMP1A
-0.301086	7d	SPATA33
0.490779	7d	CDK10
0.315164	7d	SPATA2L
2.6198	7d	VPS9D1
0.883251	7d	ZNF276
-0.743899	7d	FANCA
0.411371	7d	TCF25
1.19027	7d	MC1R
-1.43746	7d	TUBB3
0.390151	7d	CENPBD1
-0.196509	7d	GAS8
-1.20395	7d	SLC2A4
-0.585479	7d	ANKRD13B
1.23837	7d	ARHGAP27
1.79331	7d	PLEKHM1
-2.14614	7d	NOG
0.326323	7d	C17orf67
-0.516167	7d	DGKE
0.22226	7d	TRIM25
-0.840777	7d	COIL
-0.993853	7d	SCPEP1
-0.883249	7d	AKAP1
-1.18784	7d	MSI2
-0.958461	7d	MRPS23
1.13716	7d	CUEDC1
-0.345648	7d	VEZF1
-1.16468	7d	SRSF1
-0.791133	7d	SUPT4H1
-0.363816	7d	AMZ2
1.16269	7d	ARSG
1.0564	7d	SLC16A6
0.311237	7d	PRKAR1A
1.16399	7d	SLC38A10
-0.338578	7d	BAHCC1
-0.800949	7d	ACTG1
-0.332601	7d	LDLRAD4
1.02446	7d	CTIF
1.25017	7d	SMAD7
0.218501	7d	DYM
-1.5234	7d	BCL2
-0.0750349	7d	KDSR
-0.260398	7d	CNDP2
0.829115	7d	ZNF407
-0.158636	7d	PPAN
-0.752372	7d	DNMT1
-0.524326	7d	CDKN2D
0.217193	7d	YIPF2
-0.255897	7d	TIMM29
-0.349935	7d	SMARCA4
1.31841	7d	LDLR
0.928059	7d	MAN2B1
-0.656545	7d	GCDH
0.55807	7d	CCDC130
-0.172476	7d	MRI1
-0.974081	7d	C19orf53
0.535254	7d	ZSWIM4
-0.404545	7d	C19orf57
0.447936	7d	CC2D1A
1.29437	7d	PODNL1
0.0176593	7d	DCAF15
1.80394	7d	RFX1
0.192895	7d	IL27RA
0.304432	7d	SAMD1
2.37183	7d	PRKACA
-0.345783	7d	ASF1B
0.224735	7d	ADGRL1
0.872759	7d	ADGRE5
-0.929982	7d	DDX39A
0.148869	7d	PKN1
0.273647	7d	GIPC1
0.454679	7d	DNAJB1
-0.294477	7d	TECR
-0.902929	7d	NDUFB7
-0.635285	7d	RPS19
-2.02583	7d	CD79A
1.05326	7d	ARHGEF1
-0.339251	7d	RABAC1
-0.930911	7d	ATP1A3
-0.0557234	7d	PIH1D1
0.651532	7d	ALDH16A1
-0.735748	7d	RPL13A
-0.594049	7d	RPS11
3.89779	7d	FCGRT
-0.261983	7d	NOSIP
1.46958	7d	PRR12
1.28636	7d	RRAS
0.557685	7d	SCAF1
0.175672	7d	IRF3
-0.814969	7d	BCL2L12
-1.19726	7d	PRMT1
1.65872	7d	LENG8
-0.34509	7d	PRKCE
-1.20466	7d	SPTBN1
0.66204	7d	APLF
1.2865	7d	ARHGAP25
-1.40343	7d	SNRPG
-0.820068	7d	FAM136A
-0.176821	7d	SPR
0.271421	7d	SFXN5
1.23087	7d	RAB11FIP5
-0.413724	7d	SMYD5
-0.53645	7d	PRADC1
-1.09084	7d	CCT7
0.412416	7d	FBXO41
-0.855137	7d	TMSB10
-0.0472069	7d	KCMF1
1.78865	7d	SH3RF3
-0.022166	7d	TTL
-0.685	7d	POLR1B
0.075652	7d	CHCHD5
0.547256	7d	SLC20A1
-1.36826	7d	CKAP2L
0.182412	7d	CLASP1
-0.949271	7d	NIFK
-1.06179	7d	TSN
-0.339112	7d	ERCC3
0.942986	7d	MAP3K2
-0.294651	7d	IWS1
-0.784185	7d	LIMS2
-0.625985	7d	SFT2D3
-0.232045	7d	WDR33
-0.676749	7d	POLR2D
-0.0414592	7d	AMMECR1L
-0.766424	7d	MGAT5
-0.249901	7d	CXCR4
0.447386	7d	FMNL2
-0.636974	7d	PRPF40A
-1.03334	7d	ARL6IP6
-0.617736	7d	SPEG
0.0616478	7d	GMPPA
-0.203132	7d	OBSL1
0.576983	7d	STK11IP
-0.715849	7d	THAP4
0.165274	7d	ATG4B
-0.949702	7d	DTYMK
-0.229264	7d	ING5
1.5354	7d	D2HGDH
0.263481	7d	C20orf96
-0.659393	7d	ZCCHC3
-0.280926	7d	SOX12
-0.603132	7d	NRSN2
-0.199573	7d	TRIB3
0.415322	7d	RBCK1
0.432936	7d	TBC1D20
-0.696857	7d	CSNK2A1
-0.184088	7d	RRBP1
-0.776026	7d	MGME1
-1.08507	7d	SNX5
-0.799423	7d	RAE1
0.245465	7d	RBM38
-0.372721	7d	GNAS
-0.677162	7d	NELFCD
2.42846	7d	CTSZ
-1.16363	7d	PRELID3B
-0.262503	7d	UBE2G2
-0.534662	7d	SUMO3
0.712792	7d	PTTG1IP
3.94484	7d	ITGB2
-0.617246	7d	FAM207A
-0.591458	7d	MAPK11
-0.0521872	7d	IL17RE
-0.305729	7d	PRRT3
1.214	7d	GHRL
-0.754641	7d	SEC13
-1.18987	7d	CAND2
-0.863641	7d	RPL32
1.30047	7d	IQSEC1
-1.00203	7d	NUP210
-0.149033	7d	TGFBR2
-0.170633	7d	CMTM8
0.594013	7d	CMTM7
-0.0615906	7d	CMTM6
-0.276129	7d	SEC22C
-0.9258	7d	SS18L2
0.21021	7d	NKTR
0.731231	7d	ZBTB47
-0.524254	7d	PLXNB1
-0.74758	7d	CCDC51
-1.07524	7d	TMA7
-0.612312	7d	ATRIP
0.263563	7d	TREX1
0.366156	7d	SHISA5
1.51429	7d	PFKFB4
-0.609985	7d	UQCRC1
0.92873	7d	SLC26A6
0.567248	7d	NCKIPSD
-0.452606	7d	IP6K2
-0.110271	7d	PRKAR2A
-0.376735	7d	SLC25A20
-0.244461	7d	ARIH2OS
-0.449157	7d	DAG1
-0.486946	7d	APEH
0.403994	7d	RNF123
0.890452	7d	MST1
-0.0936801	7d	GMPPB
0.530583	7d	IP6K1
0.111678	7d	UBA7
-1.33549	7d	TRAIP
-0.455303	7d	MON1A
0.388099	7d	RBM6
0.508556	7d	RBM5
-0.712757	7d	SEMA3F
0.130985	7d	TWF2
-0.289922	7d	SLC25A26
-1.16882	7d	LRIG1
-0.137342	7d	ATP13A3
0.283255	7d	TMEM44
-0.714053	7d	LSG1
1.11808	7d	FAM43A
2.13813	7d	SH3TC1
-0.97922	7d	HTRA3
0.229259	7d	ACOX3
0.171196	7d	TRMT44
-0.287289	7d	TBC1D19
-1.18365	7d	STIM2
-0.416976	7d	TEC
0.333887	7d	SLAIN2
-0.213513	7d	MGST2
0.812002	7d	MAML3
-0.492144	7d	GALNT7
-1.76339	7d	HMGB2
0.767207	7d	SAP30
-1.08411	7d	ANKRD33B
1.192	7d	DAP
0.47931	7d	TRIO
0.0724209	7d	OTULIN
1.53638	7d	ANKH
0.344957	7d	SERINC5
-0.752475	7d	RHOBTB3
1.00967	7d	GLRX
1.37362	7d	DMXL1
0.200809	7d	TNFAIP8
0.138706	7d	HSD17B4
-1.30658	7d	LMNB1
-1.00534	7d	P4HA2
3.0805	7d	SLC22A4
0.0326364	7d	SLC22A5
-0.707273	7d	IRF1
-0.931111	7d	REEP2
0.805588	7d	SIL1
-1.15803	7d	MATR3
-0.90978	7d	PAIP2
-1.79527	7d	MZB1
-1.21813	7d	PROB1
-0.0931943	7d	SPATA24
-0.359572	7d	DNAJC18
-0.417647	7d	UBE2D2
-0.333702	7d	CXXC5
0.701075	7d	PURA
-0.298541	7d	CYSTM1
-0.68427	7d	PFDN1
0.845247	7d	ANKHD1
-1.07919	7d	EBF1
0.371884	7d	PWWP2A
-0.0843629	7d	CCNJL
-0.0110311	7d	ZBED8
-0.244581	7d	SLU7
-1.99681	7d	PTTG1
0.735655	7d	LCP2
0.394577	7d	KCNMB1
-0.821057	7d	UBTD2
1.04716	7d	ARL10
0.484659	7d	MXD3
-1.22538	7d	PHACTR1
-0.619698	7d	TBC1D7
0.29483	7d	GFOD1
0.056756	7d	SIRT5
-0.7864	7d	NOL7
0.00892485	7d	RANBP9
-0.435234	7d	MSH5-SAPCD1
0.549972	7d	STK38
-1.3557	7d	SRSF3
0.68513	7d	CDKN1A
-0.901709	7d	CCND3
-1.56455	7d	MCM3
-0.311642	7d	PAQR8
0.109676	7d	EFHC1
-0.155277	7d	TRAM2
-1.45036	7d	TMEM14A
-0.90866	7d	EZR
1.66494	7d	RSPH3
-0.292443	7d	AMZ1
-0.086077	7d	GRID2IP
-0.958443	7d	MRPS24
0.116611	7d	URGCP
-0.0744998	7d	UBE2D4
0.83702	7d	DBNL
0.231101	7d	POLM
-0.888469	7d	AEBP1
-0.939407	7d	POLD2
-0.280183	7d	IKZF1
-1.44878	7d	FIGNL1
0.618201	7d	LIMK1
-0.800263	7d	EIF4H
-0.666725	7d	LAT2
-0.927061	7d	RFC2
0.74694	7d	CLIP2
-0.755303	7d	PEX1
-0.0362489	7d	RBM48
-0.433478	7d	FAM133B
-1.47069	7d	CDK6
-0.628751	7d	ZNF3
-0.176276	7d	COPS6
-1.81961	7d	MCM7
-0.690317	7d	AP4M1
-0.640399	7d	TAF6
0.183743	7d	CNPY4
0.287419	7d	LAMTOR4
-0.540477	7d	GPC2
1.53248	7d	STAG3
0.657691	7d	PVRIG
1.13838	7d	SLC12A9
0.14155	7d	EPHB4
-0.217981	7d	TRIP6
-0.502119	7d	SRRT
-1.75504	7d	WNT16
-1.98974	7d	FAM3C
0.0307666	7d	SND1
0.225307	7d	LRRC4
-0.434555	7d	RBM28
0.368791	7d	IMPDH1
-1.19485	7d	HILPDA
-0.39729	7d	METTL2B
-0.0193552	7d	KIAA1549
-0.0702569	7d	NOS3
-0.131273	7d	ABCB8
-0.294747	7d	CDK5
0.436542	7d	SLC4A2
0.0688816	7d	FASTK
0.70237	7d	AGAP3
-1.0165	7d	ABCF2
0.529554	7d	CHPF2
1.6912	7d	SMARCD3
0.202293	7d	INSIG1
-1.28973	7d	BLK
2.14265	7d	RHOBTB2
1.279	7d	TNFRSF10B
1.22281	7d	TNFRSF10D
1.07384	7d	TNFRSF10A
-0.0956457	7d	CHMP7
-0.848632	7d	R3HCC1
0.504317	7d	ENTPD4
1.35668	7d	SLC25A37
-0.206024	7d	TRIM35
0.359764	7d	PTK2B
-0.791236	7d	EPHX2
-0.230424	7d	GOLGA7
-1.55599	7d	GINS4
0.149336	7d	GPAT4
-0.438957	7d	ANK1
0.14573	7d	KAT6A
-0.69584	7d	AP3M2
1.06364	7d	IKBKB
-0.909583	7d	POLB
-0.818602	7d	VDAC3
-0.0677308	7d	SLC20A2
-0.469721	7d	SMIM19
-0.576789	7d	CHD7
-0.582338	7d	MRPS28
-1.76349	7d	TPD52
-0.817539	7d	ZBTB10
-1.46869	7d	ZNF704
2.09902	7d	PAG1
-1.49233	7d	FABP5
0.449313	7d	INTS8
-1.9195	7d	CCNE2
-0.608523	7d	NDUFAF6
0.93273	7d	TP53INP1
-0.772715	7d	PLEKHF2
-0.510302	7d	C8orf37
0.715584	7d	KLF10
-0.177046	7d	AZIN1
-0.600816	7d	ZHX2
-0.0599832	7d	DERL1
-0.555844	7d	TBC1D31
-1.37708	7d	MYC
4.77952	7d	SLA
-0.457282	7d	UHRF2
1.06774	7d	KDM4C
-0.623965	7d	ARHGEF39
-1.24296	7d	PAX5
-1.33791	7d	ZCCHC7
0.476156	7d	WNK2
0.0668976	7d	SH2D3C
-0.194019	7d	CDK9
-1.1	7d	FPGS
1.25078	7d	ENG
0.261618	7d	AK1
0.127424	7d	ST6GALNAC6
-0.701302	7d	ST6GALNAC4
-0.407481	7d	DPM2
0.159626	7d	FAM102A
0.159431	7d	NAIF1
-0.0296625	7d	SLC25A25
-0.415092	7d	PTGES2
-0.690736	7d	C9orf16
-0.115435	7d	CIZ1
0.178042	7d	DNM1
-0.391024	7d	SWI5
0.717083	7d	GOLGA2
-1.02446	7d	TRUB2
-0.230219	7d	COQ4
-0.64497	7d	SLC27A4
-0.663663	7d	URM1
-0.270535	7d	CERCAM
-0.950093	7d	ODF2
-0.371095	7d	GLE1
-0.324819	7d	SPTAN1
-1.06477	7d	WDR34
-1.34654	7d	SET
-0.782711	7d	PKN3
0.0754168	7d	ZDHHC12
0.474832	7d	ZER1
0.0609041	7d	TBC1D13
-0.645652	7d	ENDOG
-0.591523	7d	SPOUT1
-0.384827	7d	KYAT1
-0.516838	7d	LRRC8A
-1.03629	7d	PHYHD1
-0.430279	7d	DOLK
-0.684041	7d	NUP188
0.0155456	7d	SH3GLB2
0.188923	7d	MIGA2
-0.590343	7d	DOLPP1
0.0501252	7d	CRAT
-0.412247	7d	PTPA
-0.211254	7d	NTMT1
-0.128399	7d	ASB6
-0.673659	7d	WDR5
1.13958	7d	RXRA
1.01571	7d	ABCA2
1.74995	7d	EXD3
-0.346791	7d	NKRF
-0.615883	7d	RPL39
-0.452894	7d	UPF3B
-0.228111	7d	RNF113A
-0.63944	7d	NDUFA1
0.260979	7d	SASH3
0.0356121	7d	ZDHHC9
-0.998309	7d	UTP14A
1.32258	7d	BCORL1
2.20868	7d	ELF4
-0.414688	7d	AIFM1
-0.85158	7d	AFF2
-0.721507	7d	NAA10
1.08289	7d	ATP6AP1

## Sheet: Intermediate - Late
Expression	Day	Gene
0	0d	MFN2
0	0d	MIIP
0	0d	TNFRSF1B
0	0d	S100A9
0	0d	S100A12
0	0d	MUC1
0	0d	FCER1G
0	0d	ADO
0	0d	DDX21
0	0d	SRGN
0	0d	VPS26A
0	0d	VSIR
0	0d	PSAP
0	0d	ARHGAP19
0	0d	ARHGAP19-SLIT1
0	0d	FRAT1
0	0d	FRAT2
0	0d	RRP12
0	0d	PGAM1
0	0d	EXOSC1
0	0d	ZDHHC16
0	0d	MMS19
0	0d	HPS6
0	0d	LDB1
0	0d	PPRC1
0	0d	NOLC1
0	0d	GBF1
0	0d	ADD3
0	0d	MXI1
0	0d	SMNDC1
0	0d	DUSP5
0	0d	SMC3
0	0d	PDCD4
0	0d	BBIP1
0	0d	SHOC2
0	0d	CRACR2B
0	0d	TMEM86A
0	0d	LMO2
0	0d	CAPRIN1
0	0d	NAT10
0	0d	CELF1
0	0d	PTPMT1
0	0d	KBTBD4
0	0d	NDUFS3
0	0d	MTCH2
0	0d	AGBL2
0	0d	FNBP4
0	0d	NUP160
0	0d	PTPRJ
0	0d	BEST1
0	0d	AHNAK
0	0d	ROM1
0	0d	FIBP
0	0d	RIN1
0	0d	ARAP1
0	0d	STARD10
0	0d	ATG16L2
0	0d	PICALM
0	0d	EED
0	0d	HIKESHI
0	0d	MAML2
0	0d	CCDC82
0	0d	JRKL
0	0d	FBXL14
0	0d	ETV6
0	0d	ACVRL1
0	0d	GPR84
0	0d	LRP1
0	0d	AVIL
0	0d	DUSP6
0	0d	ARPC3
0	0d	GPN3
0	0d	FAM216A
0	0d	VPS29
0	0d	RAD9B
0	0d	PPTC7
0	0d	TCTN1
0	0d	HVCN1
0	0d	DDX54
0	0d	RITA1
0	0d	IQCD
0	0d	TPCN1
0	0d	RAB20
0	0d	NAXD
0	0d	CARS2
0	0d	ING1
0	0d	RNASE4
0	0d	HOMEZ
0	0d	PPP1R3E
0	0d	BCL2L2
0	0d	BCL2L2-PABPN1
0	0d	PABPN1
0	0d	ADCY4
0	0d	PRKCH
0	0d	HIF1A
0	0d	NEK9
0	0d	TMED10
0	0d	FOS
0	0d	RIN3
0	0d	LGMN
0	0d	GOLGA5
0	0d	EMC7
0	0d	PGBD4
0	0d	KATNBL1
0	0d	EMC4
0	0d	SLC12A6
0	0d	NOP10
0	0d	LPCAT4
0	0d	C15orf39
0	0d	MVP
0	0d	TBX6
0	0d	ITGAL
0	0d	CTF1
0	0d	HSD3B7
0	0d	CES3
0	0d	SLC7A6
0	0d	SLC7A6OS
0	0d	PRMT7
0	0d	COTL1
0	0d	KLHL36
0	0d	USP10
0	0d	PELP1
0	0d	ARRB2
0	0d	MED11
0	0d	CXCL16
0	0d	PSMB6
0	0d	PLD2
0	0d	MINK1
0	0d	SLC25A11
0	0d	RNF167
0	0d	PFN1
0	0d	ENO3
0	0d	SPAG7
0	0d	CAMTA2
0	0d	KIF1C
0	0d	CD68
0	0d	GAS7
0	0d	KIAA0100
0	0d	SDF2
0	0d	SUPT6H
0	0d	NUFIP2
0	0d	DCAKD
0	0d	NMT1
0	0d	TACO1
0	0d	TCF4
0	0d	TPGS1
0	0d	CDC34
0	0d	BSG
0	0d	POLRMT
0	0d	RNF126
0	0d	PALM
0	0d	PTBP1
0	0d	CFD
0	0d	MED16
0	0d	R3HDM4
0	0d	ARID3A
0	0d	WDR18
0	0d	TMEM259
0	0d	CNN2
0	0d	ABCA7
0	0d	ARHGAP45
0	0d	GPX4
0	0d	SBNO2
0	0d	STK11
0	0d	MIDN
0	0d	CIRBP
0	0d	NDUFS7
0	0d	DAZAP1
0	0d	RPS15
0	0d	C19orf25
0	0d	PCSK4
0	0d	MEX3D
0	0d	MBD3
0	0d	UQCR11
0	0d	TCF3
0	0d	ATP8B3
0	0d	REXO1
0	0d	KLF16
0	0d	ABHD17A
0	0d	SCAMP4
0	0d	CSNK1G2
0	0d	MKNK2
0	0d	MOB3A
0	0d	IZUMO4
0	0d	AP3D1
0	0d	DOT1L
0	0d	PLEKHJ1
0	0d	SF3A2
0	0d	OAZ1
0	0d	C19orf38
0	0d	LRP3
0	0d	CEBPA
0	0d	CEBPG
0	0d	PEPD
0	0d	B3GNT8
0	0d	MEGF8
0	0d	ZNF575
0	0d	KCNN4
0	0d	THADA
0	0d	SERTAD2
0	0d	SLC1A4
0	0d	CEP68
0	0d	RAB1A
0	0d	ACTR2
0	0d	SPRED2
0	0d	M1AP
0	0d	SEMA4F
0	0d	HK2
0	0d	MFF
0	0d	AGFG1
0	0d	ACOT8
0	0d	ZSWIM3
0	0d	ZSWIM1
0	0d	SPATA25
0	0d	CTSA
0	0d	NEURL2
0	0d	PLTP
0	0d	PCIF1
0	0d	ZNF335
0	0d	MMP9
0	0d	SLC12A5
0	0d	UBE2V1
0	0d	TMEM189
0	0d	CEBPB
0	0d	IFNAR2
0	0d	IL10RB
0	0d	IFNAR1
0	0d	IFNGR2
0	0d	TMEM50B
0	0d	GART
0	0d	SON
0	0d	TYMP
0	0d	IRAK2
0	0d	C3orf18
0	0d	HEMK1
0	0d	CISH
0	0d	MAPKAPK3
0	0d	DNAH1
0	0d	BAP1
0	0d	PHF7
0	0d	NISCH
0	0d	STAB1
0	0d	SMIM4
0	0d	SFMBT1
0	0d	RFT1
0	0d	PRKCD
0	0d	ABHD6
0	0d	HTD2
0	0d	RPP14
0	0d	PXK
0	0d	PDHB
0	0d	KCTD6
0	0d	B4GALT4
0	0d	TMEM39A
0	0d	POGLUT1
0	0d	TIMMDC1
0	0d	RNF168
0	0d	WDR53
0	0d	FBXO45
0	0d	NRROS
0	0d	CEP19
0	0d	PIGX
0	0d	PAK2
0	0d	USP38
0	0d	SNX18
0	0d	SKP1
0	0d	PPP2CA
0	0d	CDKL3
0	0d	UBE2B
0	0d	CDKN2AIPNL
0	0d	JADE2
0	0d	SAR1B
0	0d	SEC24A
0	0d	CAMLG
0	0d	DDX46
0	0d	C5orf24
0	0d	TXNDC15
0	0d	PCBD2
0	0d	WRNIP1
0	0d	SERPINB1
0	0d	SERPINB9
0	0d	NQO2
0	0d	RIPK1
0	0d	BPHL
0	0d	TUBB2A
0	0d	LY6G5C
0	0d	SAPCD1
0	0d	MTCH1
0	0d	FGD2
0	0d	PIM1
0	0d	TMEM217
0	0d	PTP4A1
0	0d	PHF3
0	0d	OGFRL1
0	0d	MTO1
0	0d	EEF1A1
0	0d	SLC17A5
0	0d	PRDM1
0	0d	ATG5
0	0d	TNRC18
0	0d	ZNF316
0	0d	TNS3
0	0d	TTC26
0	0d	CLN8
0	0d	NEIL2
0	0d	FDFT1
0	0d	CTSB
0	0d	DOK2
0	0d	XPO7
0	0d	NPM2
0	0d	TMEM68
0	0d	TGS1
0	0d	LYN
0	0d	TRIB1
0	0d	ASAP1
0	0d	MOB3B
0	0d	C9orf72
0	0d	KLF9
0	0d	NIPSNAP3A
0	0d	NIPSNAP3B
0	0d	ABCA1
0	0d	ATP6V1G1
0	0d	TMEM268
0	0d	NUP214
0	0d	FAM78A
0	0d	PLPP7
0	0d	POMT1
0	0d	UCK1
0	0d	RAPGEF1
0	0d	CAMSAP1
0	0d	UBAC1
0	0d	NACC2
0	0d	TMEM250
-0.240304	1d	MFN2
0.510784	1d	MIIP
2.29013	1d	TNFRSF1B
7.95083	1d	S100A9
2.21549	1d	S100A12
0.0898267	1d	MUC1
0.0531317	1d	FCER1G
-0.201412	1d	ADO
-1.46401	1d	DDX21
5.67421	1d	SRGN
0.708725	1d	VPS26A
5.30167	1d	VSIR
2.8207	1d	PSAP
0.460816	1d	ARHGAP19
0.522036	1d	ARHGAP19-SLIT1
2.89375	1d	FRAT1
1.50718	1d	FRAT2
0.0144199	1d	RRP12
-0.745487	1d	PGAM1
-0.076385	1d	EXOSC1
0.0666177	1d	ZDHHC16
-0.100034	1d	MMS19
-0.295549	1d	HPS6
0.0908289	1d	LDB1
-0.936724	1d	PPRC1
-1.59409	1d	NOLC1
0.0915463	1d	GBF1
2.06272	1d	ADD3
-0.856351	1d	MXI1
0.118184	1d	SMNDC1
1.16266	1d	DUSP5
-0.214907	1d	SMC3
2.3412	1d	PDCD4
0.0450588	1d	BBIP1
0.877843	1d	SHOC2
1.46841	1d	CRACR2B
0.505876	1d	TMEM86A
3.64029	1d	LMO2
-0.125372	1d	CAPRIN1
-0.864993	1d	NAT10
0.330042	1d	CELF1
-0.224791	1d	PTPMT1
0.0733525	1d	KBTBD4
-0.447422	1d	NDUFS3
-0.956635	1d	MTCH2
0.335582	1d	AGBL2
0.154051	1d	FNBP4
-0.0940249	1d	NUP160
3.07899	1d	PTPRJ
3.11133	1d	BEST1
4.41457	1d	AHNAK
0.226569	1d	ROM1
-0.652377	1d	FIBP
0.630042	1d	RIN1
0.869725	1d	ARAP1
0.0884108	1d	STARD10
2.71083	1d	ATG16L2
0.998237	1d	PICALM
0.266926	1d	EED
0.0567371	1d	HIKESHI
1.72105	1d	MAML2
0.411198	1d	CCDC82
0.253095	1d	JRKL
-0.436313	1d	FBXL14
1.66208	1d	ETV6
2.09697	1d	ACVRL1
6.30155	1d	GPR84
2.41533	1d	LRP1
0.92753	1d	AVIL
2.08245	1d	DUSP6
0.423846	1d	ARPC3
0.262263	1d	GPN3
-0.399512	1d	FAM216A
0.421816	1d	VPS29
0.679675	1d	RAD9B
-0.378891	1d	PPTC7
0.939288	1d	TCTN1
1.69405	1d	HVCN1
-0.609001	1d	DDX54
-0.839318	1d	RITA1
1.60393	1d	IQCD
2.61789	1d	TPCN1
2.12235	1d	RAB20
-0.0441014	1d	NAXD
-0.424264	1d	CARS2
0.198973	1d	ING1
0.0264495	1d	RNASE4
0.64701	1d	HOMEZ
0.430991	1d	PPP1R3E
0.489846	1d	BCL2L2
-0.0674889	1d	BCL2L2-PABPN1
-0.0867833	1d	PABPN1
0.91149	1d	ADCY4
-1.49282	1d	PRKCH
1.39248	1d	HIF1A
0.573364	1d	NEK9
-0.196715	1d	TMED10
4.39934	1d	FOS
2.49503	1d	RIN3
0.099248	1d	LGMN
0.0181388	1d	GOLGA5
-0.312281	1d	EMC7
0.151843	1d	PGBD4
0.443225	1d	KATNBL1
-0.527958	1d	EMC4
2.81147	1d	SLC12A6
-0.454557	1d	NOP10
0.469412	1d	LPCAT4
0.368205	1d	C15orf39
1.47928	1d	MVP
0.254131	1d	TBX6
3.59516	1d	ITGAL
0.201848	1d	CTF1
-0.337386	1d	HSD3B7
0.763012	1d	CES3
-0.565668	1d	SLC7A6
0.04639	1d	SLC7A6OS
-0.0454094	1d	PRMT7
2.58115	1d	COTL1
0.717959	1d	KLHL36
-0.11951	1d	USP10
-0.449634	1d	PELP1
1.80909	1d	ARRB2
0.192158	1d	MED11
0.393956	1d	CXCL16
-0.907189	1d	PSMB6
0.610861	1d	PLD2
0.340855	1d	MINK1
-0.405341	1d	SLC25A11
-0.117738	1d	RNF167
-0.138124	1d	PFN1
-0.0805947	1d	ENO3
-0.249138	1d	SPAG7
0.83364	1d	CAMTA2
0.00453012	1d	KIF1C
3.18356	1d	CD68
2.99563	1d	GAS7
-0.239399	1d	KIAA0100
0.214057	1d	SDF2
0.262935	1d	SUPT6H
0.191112	1d	NUFIP2
-0.015738	1d	DCAKD
-0.333341	1d	NMT1
-0.569349	1d	TACO1
0.0465914	1d	TCF4
-0.0547931	1d	TPGS1
-0.485524	1d	CDC34
-0.929107	1d	BSG
-0.843173	1d	POLRMT
-0.325257	1d	RNF126
1.1317	1d	PALM
-0.498801	1d	PTBP1
1.86154	1d	CFD
-0.308107	1d	MED16
0.130691	1d	R3HDM4
1.2093	1d	ARID3A
-1.05369	1d	WDR18
-0.109507	1d	TMEM259
-0.211292	1d	CNN2
0.209297	1d	ABCA7
1.34316	1d	ARHGAP45
1.60234	1d	GPX4
0.494414	1d	SBNO2
-0.0119397	1d	STK11
0.199002	1d	MIDN
-0.35474	1d	CIRBP
-0.698039	1d	NDUFS7
-0.47366	1d	DAZAP1
-0.288006	1d	RPS15
-0.140325	1d	C19orf25
0.450724	1d	PCSK4
-0.895675	1d	MEX3D
-0.732594	1d	MBD3
-0.646005	1d	UQCR11
-0.982208	1d	TCF3
0.222944	1d	ATP8B3
-0.255286	1d	REXO1
-0.179285	1d	KLF16
-0.190389	1d	ABHD17A
0.192923	1d	SCAMP4
-0.0823748	1d	CSNK1G2
0.682126	1d	MKNK2
2.78726	1d	MOB3A
0.909762	1d	IZUMO4
-0.182051	1d	AP3D1
0.136385	1d	DOT1L
-0.46238	1d	PLEKHJ1
0.302349	1d	SF3A2
0.142775	1d	OAZ1
2.5217	1d	C19orf38
0.305814	1d	LRP3
0.540738	1d	CEBPA
0.303564	1d	CEBPG
-0.524877	1d	PEPD
1.60023	1d	B3GNT8
0.051239	1d	MEGF8
1.13166	1d	ZNF575
0.103398	1d	KCNN4
0.37978	1d	THADA
0.197402	1d	SERTAD2
0.20496	1d	SLC1A4
-0.273508	1d	CEP68
-0.0657109	1d	RAB1A
-0.103267	1d	ACTR2
-0.103681	1d	SPRED2
1.44462	1d	M1AP
-0.385007	1d	SEMA4F
-0.315831	1d	HK2
0.132269	1d	MFF
0.574192	1d	AGFG1
0.254491	1d	ACOT8
0.379737	1d	ZSWIM3
-0.0755608	1d	ZSWIM1
0.0574977	1d	SPATA25
0.39405	1d	CTSA
0.181119	1d	NEURL2
-0.671128	1d	PLTP
0.130546	1d	PCIF1
0.223827	1d	ZNF335
2.12634	1d	MMP9
0.824573	1d	SLC12A5
0.327422	1d	UBE2V1
-0.255108	1d	TMEM189
1.40267	1d	CEBPB
2.19857	1d	IFNAR2
1.78262	1d	IL10RB
0.748729	1d	IFNAR1
1.42059	1d	IFNGR2
-0.224966	1d	TMEM50B
-0.738906	1d	GART
0.0553104	1d	SON
0.00707991	1d	TYMP
3.42247	1d	IRAK2
0.24191	1d	C3orf18
0.620158	1d	HEMK1
0.910372	1d	CISH
-0.294981	1d	MAPKAPK3
1.62722	1d	DNAH1
-0.18403	1d	BAP1
0.670885	1d	PHF7
1.21035	1d	NISCH
7.92206	1d	STAB1
-0.0746684	1d	SMIM4
-0.0383042	1d	SFMBT1
0.0448201	1d	RFT1
2.51278	1d	PRKCD
-0.448308	1d	ABHD6
-0.77489	1d	HTD2
-0.708924	1d	RPP14
1.97582	1d	PXK
-0.99666	1d	PDHB
-0.154478	1d	KCTD6
-0.059812	1d	B4GALT4
0.0565539	1d	TMEM39A
-0.342971	1d	POGLUT1
-0.0806285	1d	TIMMDC1
-0.291798	1d	RNF168
-0.193459	1d	WDR53
-0.627493	1d	FBXO45
-0.661869	1d	NRROS
0.725995	1d	CEP19
0.131405	1d	PIGX
0.255897	1d	PAK2
0.13418	1d	USP38
1.76419	1d	SNX18
-0.333684	1d	SKP1
-0.423452	1d	PPP2CA
0.633478	1d	CDKL3
0.199335	1d	UBE2B
-0.88767	1d	CDKN2AIPNL
0.271356	1d	JADE2
-0.161111	1d	SAR1B
-0.514864	1d	SEC24A
0.179443	1d	CAMLG
-0.256841	1d	DDX46
-0.513837	1d	C5orf24
0.100542	1d	TXNDC15
0.624347	1d	PCBD2
0.00832217	1d	WRNIP1
2.61888	1d	SERPINB1
-0.511472	1d	SERPINB9
0.881545	1d	NQO2
0.765541	1d	RIPK1
-0.761517	1d	BPHL
-0.0882794	1d	TUBB2A
0.372613	1d	LY6G5C
-0.051484	1d	SAPCD1
-0.258043	1d	MTCH1
0.421121	1d	FGD2
1.11689	1d	PIM1
0.611656	1d	TMEM217
-0.109446	1d	PTP4A1
0.203411	1d	PHF3
0.975522	1d	OGFRL1
0.414191	1d	MTO1
0.00400336	1d	EEF1A1
0.019363	1d	SLC17A5
5.14983	1d	PRDM1
0.181247	1d	ATG5
1.82702	1d	TNRC18
0.121757	1d	ZNF316
0.987274	1d	TNS3
0.21362	1d	TTC26
0.525612	1d	CLN8
-0.674807	1d	NEIL2
-0.106608	1d	FDFT1
3.19049	1d	CTSB
-0.504554	1d	DOK2
0.0238918	1d	XPO7
-0.0940786	1d	NPM2
-0.0987568	1d	TMEM68
-0.665495	1d	TGS1
1.07087	1d	LYN
1.24107	1d	TRIB1
0.77043	1d	ASAP1
0.460682	1d	MOB3B
0.361885	1d	C9orf72
0.585983	1d	KLF9
0.211444	1d	NIPSNAP3A
1.33454	1d	NIPSNAP3B
1.08143	1d	ABCA1
-0.108747	1d	ATP6V1G1
0.156086	1d	TMEM268
0.897704	1d	NUP214
2.5119	1d	FAM78A
0.606204	1d	PLPP7
-0.00111932	1d	POMT1
-0.385874	1d	UCK1
0.727179	1d	RAPGEF1
-0.371602	1d	CAMSAP1
-0.155533	1d	UBAC1
5.38373	1d	NACC2
-0.0788243	1d	TMEM250
-0.261545	7d	MFN2
0.252376	7d	MIIP
3.52134	7d	TNFRSF1B
9.95782	7d	S100A9
4.23803	7d	S100A12
0.779214	7d	MUC1
5.18667	7d	FCER1G
-0.423367	7d	ADO
-1.28	7d	DDX21
5.25541	7d	SRGN
0.568457	7d	VPS26A
5.50807	7d	VSIR
2.87886	7d	PSAP
-0.844903	7d	ARHGAP19
-0.683942	7d	ARHGAP19-SLIT1
2.58358	7d	FRAT1
1.94011	7d	FRAT2
0.778294	7d	RRP12
0.151489	7d	PGAM1
-0.157885	7d	EXOSC1
0.302488	7d	ZDHHC16
-0.154812	7d	MMS19
0.0214256	7d	HPS6
-0.0416924	7d	LDB1
-0.423587	7d	PPRC1
-1.45811	7d	NOLC1
0.391597	7d	GBF1
1.69315	7d	ADD3
0.337622	7d	MXI1
-0.00532694	7d	SMNDC1
1.66609	7d	DUSP5
-0.87715	7d	SMC3
0.937647	7d	PDCD4
0.541613	7d	BBIP1
-0.218002	7d	SHOC2
1.93915	7d	CRACR2B
2.43731	7d	TMEM86A
3.9625	7d	LMO2
-0.609067	7d	CAPRIN1
-0.717009	7d	NAT10
0.0257647	7d	CELF1
-0.837765	7d	PTPMT1
-0.41121	7d	KBTBD4
-0.785692	7d	NDUFS3
-0.868181	7d	MTCH2
-0.336341	7d	AGBL2
0.129232	7d	FNBP4
-0.501338	7d	NUP160
3.97632	7d	PTPRJ
3.86712	7d	BEST1
9.04482	7d	AHNAK
0.408054	7d	ROM1
-0.70566	7d	FIBP
1.80024	7d	RIN1
1.96108	7d	ARAP1
0.562528	7d	STARD10
3.39035	7d	ATG16L2
1.63552	7d	PICALM
-0.358662	7d	EED
-0.464147	7d	HIKESHI
5.06122	7d	MAML2
0.214748	7d	CCDC82
0.388291	7d	JRKL
-0.390437	7d	FBXL14
0.915536	7d	ETV6
4.47536	7d	ACVRL1
4.64031	7d	GPR84
5.25316	7d	LRP1
0.97226	7d	AVIL
3.0919	7d	DUSP6
0.121497	7d	ARPC3
-0.320752	7d	GPN3
-0.888463	7d	FAM216A
0.127334	7d	VPS29
0.537747	7d	RAD9B
0.325961	7d	PPTC7
0.285081	7d	TCTN1
1.47073	7d	HVCN1
-0.53325	7d	DDX54
-0.411643	7d	RITA1
2.83495	7d	IQCD
5.88342	7d	TPCN1
0.921333	7d	RAB20
-0.172953	7d	NAXD
-0.18791	7d	CARS2
-0.215515	7d	ING1
0.0744072	7d	RNASE4
0.734832	7d	HOMEZ
0.417592	7d	PPP1R3E
1.0652	7d	BCL2L2
-0.144191	7d	BCL2L2-PABPN1
-0.164452	7d	PABPN1
1.40053	7d	ADCY4
-1.0102	7d	PRKCH
1.25544	7d	HIF1A
0.606689	7d	NEK9
-0.378836	7d	TMED10
6.21024	7d	FOS
3.46831	7d	RIN3
3.0405	7d	LGMN
0.329466	7d	GOLGA5
-0.280759	7d	EMC7
0.0663146	7d	PGBD4
0.0637251	7d	KATNBL1
-0.925029	7d	EMC4
2.17632	7d	SLC12A6
-0.483784	7d	NOP10
0.486817	7d	LPCAT4
1.03548	7d	C15orf39
2.64006	7d	MVP
0.713747	7d	TBX6
6.36941	7d	ITGAL
-0.140768	7d	CTF1
1.72721	7d	HSD3B7
2.02044	7d	CES3
-0.281214	7d	SLC7A6
0.152235	7d	SLC7A6OS
-0.173321	7d	PRMT7
3.30022	7d	COTL1
0.86733	7d	KLHL36
-0.176554	7d	USP10
-0.557547	7d	PELP1
2.01585	7d	ARRB2
0.205768	7d	MED11
2.73187	7d	CXCL16
-1.16075	7d	PSMB6
0.543916	7d	PLD2
1.06017	7d	MINK1
-0.22601	7d	SLC25A11
-0.0963159	7d	RNF167
-0.391531	7d	PFN1
-0.146887	7d	ENO3
-0.548861	7d	SPAG7
2.04943	7d	CAMTA2
0.535573	7d	KIF1C
5.10781	7d	CD68
2.4564	7d	GAS7
-0.0262928	7d	KIAA0100
0.261458	7d	SDF2
0.639874	7d	SUPT6H
0.559008	7d	NUFIP2
-0.378955	7d	DCAKD
-0.150086	7d	NMT1
-0.599089	7d	TACO1
-0.367415	7d	TCF4
0.569526	7d	TPGS1
-0.536299	7d	CDC34
-0.797967	7d	BSG
-0.26621	7d	POLRMT
0.0473672	7d	RNF126
-0.129251	7d	PALM
-0.863189	7d	PTBP1
3.67944	7d	CFD
0.1389	7d	MED16
0.378365	7d	R3HDM4
0.853072	7d	ARID3A
-0.696264	7d	WDR18
0.560447	7d	TMEM259
-0.0129236	7d	CNN2
2.24705	7d	ABCA7
1.46123	7d	ARHGAP45
0.373542	7d	GPX4
0.985972	7d	SBNO2
0.325007	7d	STK11
0.992936	7d	MIDN
-0.392796	7d	CIRBP
-0.244092	7d	NDUFS7
-0.413871	7d	DAZAP1
-0.810056	7d	RPS15
0.438611	7d	C19orf25
0.0967172	7d	PCSK4
-0.604691	7d	MEX3D
-0.447963	7d	MBD3
-0.394359	7d	UQCR11
-0.977306	7d	TCF3
-0.0115174	7d	ATP8B3
0.602501	7d	REXO1
0.118512	7d	KLF16
0.475407	7d	ABHD17A
0.441193	7d	SCAMP4
-0.0113918	7d	CSNK1G2
0.226749	7d	MKNK2
3.29673	7d	MOB3A
1.36881	7d	IZUMO4
0.352538	7d	AP3D1
0.85233	7d	DOT1L
-0.672993	7d	PLEKHJ1
0.0681628	7d	SF3A2
0.12255	7d	OAZ1
2.60052	7d	C19orf38
-0.0295577	7d	LRP3
1.54015	7d	CEBPA
-0.372608	7d	CEBPG
0.191165	7d	PEPD
2.67426	7d	B3GNT8
0.655645	7d	MEGF8
1.11777	7d	ZNF575
1.34403	7d	KCNN4
0.576256	7d	THADA
0.37889	7d	SERTAD2
-0.349223	7d	SLC1A4
-0.443568	7d	CEP68
0.447572	7d	RAB1A
-0.0379539	7d	ACTR2
0.690524	7d	SPRED2
2.34266	7d	M1AP
-0.920932	7d	SEMA4F
1.22192	7d	HK2
-0.0279112	7d	MFF
1.28002	7d	AGFG1
0.0868621	7d	ACOT8
0.298171	7d	ZSWIM3
0.119123	7d	ZSWIM1
-0.0502283	7d	SPATA25
1.93897	7d	CTSA
0.363122	7d	NEURL2
-0.954293	7d	PLTP
0.0608976	7d	PCIF1
0.782287	7d	ZNF335
3.53998	7d	MMP9
0.633443	7d	SLC12A5
0.283424	7d	UBE2V1
0.0586891	7d	TMEM189
3.51179	7d	CEBPB
2.43749	7d	IFNAR2
2.02634	7d	IL10RB
1.8095	7d	IFNAR1
2.97056	7d	IFNGR2
0.00962945	7d	TMEM50B
-1.03699	7d	GART
0.312645	7d	SON
3.33291	7d	TYMP
2.22536	7d	IRAK2
-0.265986	7d	C3orf18
0.574878	7d	HEMK1
0.771907	7d	CISH
0.53009	7d	MAPKAPK3
1.98123	7d	DNAH1
-0.4683	7d	BAP1
0.610612	7d	PHF7
1.67624	7d	NISCH
9.90608	7d	STAB1
0.696534	7d	SMIM4
-0.183023	7d	SFMBT1
-0.197276	7d	RFT1
2.37833	7d	PRKCD
-0.0317829	7d	ABHD6
-0.216492	7d	HTD2
-0.263078	7d	RPP14
1.1734	7d	PXK
-0.542276	7d	PDHB
0.387614	7d	KCTD6
0.0130242	7d	B4GALT4
0.238583	7d	TMEM39A
-0.000815237	7d	POGLUT1
-0.11705	7d	TIMMDC1
-0.553771	7d	RNF168
-0.321	7d	WDR53
-0.663833	7d	FBXO45
0.738699	7d	NRROS
0.0723532	7d	CEP19
0.199327	7d	PIGX
0.490063	7d	PAK2
-0.0388855	7d	USP38
1.67857	7d	SNX18
-0.654584	7d	SKP1
-0.489741	7d	PPP2CA
0.367115	7d	CDKL3
0.251393	7d	UBE2B
-1.14262	7d	CDKN2AIPNL
0.441856	7d	JADE2
0.236973	7d	SAR1B
0.24289	7d	SEC24A
-0.69936	7d	CAMLG
-0.69646	7d	DDX46
-0.618664	7d	C5orf24
0.177997	7d	TXNDC15
0.649294	7d	PCBD2
-0.0716608	7d	WRNIP1
4.44384	7d	SERPINB1
0.135646	7d	SERPINB9
2.04974	7d	NQO2
1.20064	7d	RIPK1
-0.735565	7d	BPHL
-0.242233	7d	TUBB2A
0.521691	7d	LY6G5C
-0.414624	7d	SAPCD1
-0.18644	7d	MTCH1
0.554098	7d	FGD2
1.30423	7d	PIM1
-0.0291173	7d	TMEM217
0.230696	7d	PTP4A1
0.214068	7d	PHF3
1.84084	7d	OGFRL1
-0.36336	7d	MTO1
-0.863499	7d	EEF1A1
0.679129	7d	SLC17A5
2.61143	7d	PRDM1
-0.0125203	7d	ATG5
2.51938	7d	TNRC18
0.948931	7d	ZNF316
1.26314	7d	TNS3
-0.80967	7d	TTC26
0.985316	7d	CLN8
-0.951045	7d	NEIL2
0.153815	7d	FDFT1
4.51448	7d	CTSB
2.46663	7d	DOK2
0.149649	7d	XPO7
0.0113689	7d	NPM2
-0.0969782	7d	TMEM68
-0.976587	7d	TGS1
1.82505	7d	LYN
3.23404	7d	TRIB1
0.878336	7d	ASAP1
1.11059	7d	MOB3B
1.25381	7d	C9orf72
0.527798	7d	KLF9
-0.456028	7d	NIPSNAP3A
-0.573573	7d	NIPSNAP3B
1.08531	7d	ABCA1
-0.673233	7d	ATP6V1G1
-0.215893	7d	TMEM268
0.552435	7d	NUP214
2.81149	7d	FAM78A
0.328144	7d	PLPP7
0.338009	7d	POMT1
-0.338264	7d	UCK1
0.419493	7d	RAPGEF1
-0.326763	7d	CAMSAP1
0.29832	7d	UBAC1
6.06057	7d	NACC2
0.513466	7d	TMEM250

## Sheet: Early p-values
	group1	group2	p	p.signif	method
Expression	0d	1d	2.8451e-15	****	Wilcoxon
Expression	0d	7d	1.12109e-09	****	Wilcoxon
Expression	1d	7d	0.00128878	**	Wilcoxon

## Sheet: Early - Intermediate p-values
	group1	group2	p	p.signif	method
Expression	0d	1d	0.00016954	***	Wilcoxon
Expression	0d	7d	3.88054e-08	****	Wilcoxon
Expression	1d	7d	0.0274332	*	Wilcoxon

## Sheet: Intermediate - Late p-values
	group1	group2	p	p.signif	method
Expression	0d	1d	7.87548e-10	****	Wilcoxon
Expression	0d	7d	2.32255e-13	****	Wilcoxon
Expression	1d	7d	6.38691e-07	****	Wilcoxon
