# Supplementary material for: Synergistic and antagonistic activities of IRF8 and FOS enhancer pairs during an immune-cell fate switch
Source: EMBO J. 2025 Feb 19;44(7):2025–55. doi: 10.1038/s44318-025-00380-w (PMC11961672; doi:10.1038/s44318-025-00380-w)
Supplement: Supplementary file 4 — Source data Fig. 3 [file 44318_2025_380_MOESM4_ESM.zip]

Archive with 94 entries (85 files):
- Figure 3/
- Figure 3/3E/
- Figure 3/3B/
- Figure 3/3C/
- Figure 3/3D/
- Figure 3/.DS_Store
- __MACOSX/Figure 3/._.DS_Store
- Figure 3/3E/.DS_Store
- __MACOSX/Figure 3/3E/._.DS_Store
- Figure 3/3E/README.txt
- __MACOSX/Figure 3/3E/._README.txt
- Figure 3/3E/Day1_IRF8_qPCR_data_normalised_to_WT_cells.xlsx
- __MACOSX/Figure 3/3E/._Day1_IRF8_qPCR_data_normalised_to_WT_cells.xlsx
- Figure 3/3B/IRF8_expression_qpcr_data.xlsx
- __MACOSX/Figure 3/3B/._IRF8_expression_qpcr_data.xlsx
- Figure 3/3C/FCS files/
- Figure 3/3C/.DS_Store
- __MACOSX/Figure 3/3C/._.DS_Store
- Figure 3/3C/FACS_data_IRF8_DKO_WT_cells.xlsx
- __MACOSX/Figure 3/3C/._FACS_data_IRF8_DKO_WT_cells.xlsx
- Figure 3/3C/README.txt
- __MACOSX/Figure 3/3C/._README.txt
- Figure 3/3D/COX4I1_EMC8_qPCR_data.xlsx
- __MACOSX/Figure 3/3D/._COX4I1_EMC8_qPCR_data.xlsx
- Figure 3/3C/FCS files/.DS_Store
- __MACOSX/Figure 3/3C/FCS files/._.DS_Store
- Figure 3/3C/FCS files/Batch 7/
- __MACOSX/Figure 3/3C/FCS files/._Batch 7
- Figure 3/3C/FCS files/Batch 6/
- __MACOSX/Figure 3/3C/FCS files/._Batch 6
- Figure 3/3C/FCS files/Batch 8/
- __MACOSX/Figure 3/3C/FCS files/._Batch 8
- Figure 3/3C/FCS files/Batch 7/Samples_DAY1_IRF8_DKO.fcs
- __MACOSX/Figure 3/3C/FCS files/Batch 7/._Samples_DAY1_IRF8_DKO.fcs
- Figure 3/3C/FCS files/Batch 7/Samples_DAY0_IRF8_DKO.fcs
- __MACOSX/Figure 3/3C/FCS files/Batch 7/._Samples_DAY0_IRF8_DKO.fcs
- Figure 3/3C/FCS files/Batch 7/.DS_Store
- __MACOSX/Figure 3/3C/FCS files/Batch 7/._.DS_Store
- Figure 3/3C/FCS files/Batch 7/Samples_DAY1_WT1.fcs
- __MACOSX/Figure 3/3C/FCS files/Batch 7/._Samples_DAY1_WT1.fcs
- Figure 3/3C/FCS files/Batch 7/Samples_DAY1_WT2.fcs
- __MACOSX/Figure 3/3C/FCS files/Batch 7/._Samples_DAY1_WT2.fcs
- Figure 3/3C/FCS files/Batch 7/Samples_DAY0_WT2.fcs
- __MACOSX/Figure 3/3C/FCS files/Batch 7/._Samples_DAY0_WT2.fcs
- Figure 3/3C/FCS files/Batch 7/Samples_DAY0_WT1.fcs
- __MACOSX/Figure 3/3C/FCS files/Batch 7/._Samples_DAY0_WT1.fcs
- Figure 3/3C/FCS files/Batch 7/Samples_DAY2_IRF8_DKO.fcs
- __MACOSX/Figure 3/3C/FCS files/Batch 7/._Samples_DAY2_IRF8_DKO.fcs
- Figure 3/3C/FCS files/Batch 7/Samples_DAY2_WT2.fcs
- __MACOSX/Figure 3/3C/FCS files/Batch 7/._Samples_DAY2_WT2.fcs
- Figure 3/3C/FCS files/Batch 7/Samples_DAY2_WT1.fcs
- __MACOSX/Figure 3/3C/FCS files/Batch 7/._Samples_DAY2_WT1.fcs
- Figure 3/3C/FCS files/Batch 6/WT_Day2.fcs
- __MACOSX/Figure 3/3C/FCS files/Batch 6/._WT_Day2.fcs
- Figure 3/3C/FCS files/Batch 6/WT_Day0.fcs
- __MACOSX/Figure 3/3C/FCS files/Batch 6/._WT_Day0.fcs
- Figure 3/3C/FCS files/Batch 6/WT_Day1.fcs
- __MACOSX/Figure 3/3C/FCS files/Batch 6/._WT_Day1.fcs
- Figure 3/3C/FCS files/Batch 6/WT_Day4.fcs
- __MACOSX/Figure 3/3C/FCS files/Batch 6/._WT_Day4.fcs
- Figure 3/3C/FCS files/Batch 6/WT_Day7.fcs
- __MACOSX/Figure 3/3C/FCS files/Batch 6/._WT_Day7.fcs
- Figure 3/3C/FCS files/Batch 6/IRF8_DKO_Day0.fcs
- __MACOSX/Figure 3/3C/FCS files/Batch 6/._IRF8_DKO_Day0.fcs
- Figure 3/3C/FCS files/Batch 6/IRF8_DKO_Day1.fcs
- __MACOSX/Figure 3/3C/FCS files/Batch 6/._IRF8_DKO_Day1.fcs
- Figure 3/3C/FCS files/Batch 6/IRF8_DKO_Day2.fcs
- __MACOSX/Figure 3/3C/FCS files/Batch 6/._IRF8_DKO_Day2.fcs
- Figure 3/3C/FCS files/Batch 6/IRF8_DKO_Day7.fcs
- __MACOSX/Figure 3/3C/FCS files/Batch 6/._IRF8_DKO_Day7.fcs
- Figure 3/3C/FCS files/Batch 6/IRF8_DKO_Day4.fcs
- __MACOSX/Figure 3/3C/FCS files/Batch 6/._IRF8_DKO_Day4.fcs
- Figure 3/3C/FCS files/Batch 8/Samples_DAY1_IRF8_DKO.fcs
- __MACOSX/Figure 3/3C/FCS files/Batch 8/._Samples_DAY1_IRF8_DKO.fcs
- Figure 3/3C/FCS files/Batch 8/Samples_DAY1_WT.fcs
- __MACOSX/Figure 3/3C/FCS files/Batch 8/._Samples_DAY1_WT.fcs
- Figure 3/3C/FCS files/Batch 8/Samples_DAY0_IRF8_DKO.fcs
- __MACOSX/Figure 3/3C/FCS files/Batch 8/._Samples_DAY0_IRF8_DKO.fcs
- Figure 3/3C/FCS files/Batch 8/Samples_DAY7_IRF8_DKO.fcs
- __MACOSX/Figure 3/3C/FCS files/Batch 8/._Samples_DAY7_IRF8_DKO.fcs
- Figure 3/3C/FCS files/Batch 8/.DS_Store
- __MACOSX/Figure 3/3C/FCS files/Batch 8/._.DS_Store
- Figure 3/3C/FCS files/Batch 8/Samples_DAY7_WT.fcs
- __MACOSX/Figure 3/3C/FCS files/Batch 8/._Samples_DAY7_WT.fcs
- Figure 3/3C/FCS files/Batch 8/Samples_DAY0_WT.fcs
- __MACOSX/Figure 3/3C/FCS files/Batch 8/._Samples_DAY0_WT.fcs
- Figure 3/3C/FCS files/Batch 8/Samples_DAY2_WT.fcs
- __MACOSX/Figure 3/3C/FCS files/Batch 8/._Samples_DAY2_WT.fcs
- Figure 3/3C/FCS files/Batch 8/Samples_DAY2_IRF8_DKO.fcs
- __MACOSX/Figure 3/3C/FCS files/Batch 8/._Samples_DAY2_IRF8_DKO.fcs
- Figure 3/3C/FCS files/Batch 8/Samples_DAY4_WT.fcs
- __MACOSX/Figure 3/3C/FCS files/Batch 8/._Samples_DAY4_WT.fcs
- Figure 3/3C/FCS files/Batch 8/Samples_DAY4_IRF8_DKO.fcs
- __MACOSX/Figure 3/3C/FCS files/Batch 8/._Samples_DAY4_IRF8_DKO.fcs
