# Supplementary material for: Synergistic and antagonistic activities of IRF8 and FOS enhancer pairs during an immune-cell fate switch
Source: EMBO J. 2025 Feb 19;44(7):2025–55. doi: 10.1038/s44318-025-00380-w (PMC11961672; doi:10.1038/s44318-025-00380-w)
Supplement: Supplementary file 4 — Source data Fig. 3 [file 44318_2025_380_MOESM4_ESM.zip › Figure 3/3E/README.txt]

Notice that the expression data displayed here is normalized to the WT values of the same transdifferentiation batch. This was done in order to rule out technical variability caused by non-interesting factors (e.g., b-estradiol batches, RNA to cDNA kit batches). In all experiments, at least a WT sample was included. In case a batch contained more than one WT sample, the average expression value of a gene was calculated and used as a reference. In the Excel file, the transdifferentiation batch information is displayed. Over the course of the study, we also isolated a 2nd clone for each enhancer deletion and included them in transdifferentiation experiments. We mark whether an expression value comes from the first or the second isolated clone in the "Clone" column.
