# Supplementary material for: Synergistic and antagonistic activities of IRF8 and FOS enhancer pairs during an immune-cell fate switch
Source: EMBO J. 2025 Feb 19;44(7):2025–55. doi: 10.1038/s44318-025-00380-w (PMC11961672; doi:10.1038/s44318-025-00380-w)
Supplement: Supplementary file 4 — Source data Fig. 3 [file 44318_2025_380_MOESM4_ESM.zip › Figure 3/3E/Day1_IRF8_qPCR_data_normalised_to_WT_cells.xlsx]

## Sheet: qPCR data
Sample	Gene	Relative expression to WT cells from the same transdifferentiation batch	Batch	Clone
WT DAY1	IRF8	0.759027	1	1
WT DAY1	IRF8	1.19653	1	1
WT DAY1	IRF8	1.02307	1	1
WT DAY1	IRF8	1.02137	1	1
WT DAY1	IRF8	1	2	1
WT DAY1	IRF8	1	3	1
WT DAY1	IRF8	1	4	1
WT DAY1	IRF8	1	5	1
WT DAY1	IRF8	1	6	1
WT DAY1	IRF8	1	7	1
WT DAY1	IRF8	1	8	1
WT DAY1	IRF8	1	9	1
DKO DAY1	IRF8	0.0417372	5	1
DKO DAY1	IRF8	0.0601301	6	1
DKO DAY1	IRF8	0.0595072	7	1
DKO DAY1	IRF8	0.0947555	8	2
DKO DAY1	IRF8	0.160571	8	2
-69kb DAY1	IRF8	0.34051	1	1
-69kb DAY1	IRF8	0.551031	1	2
-69kb DAY1	IRF8	0.401527	2	2
-69kb DAY1	IRF8	0.472994	3	2
-69kb DAY1	IRF8	0.355579	4	1
+83kb DAY1	IRF8	1.14118	1	1
+83kb DAY1	IRF8	0.86297	2	1
+83kb DAY1	IRF8	0.705086	2	1
+83kb DAY1	IRF8	0.632128	3	1
+83kb DAY1	IRF8	1.32633	4	1
+83kb DAY1	IRF8	0.700828	9	2
+83kb DAY1	IRF8	1.03081	9	2

## Sheet: pvalues
group1	group2	p	p.signif	method
WT DAY1	DKO DAY1	1.7862e-13	****	T-test
WT DAY1	-69kb DAY1	1.84028e-06	****	T-test
WT DAY1	+83kb DAY1	0.428529	ns	T-test
DKO DAY1	-69kb DAY1	0.000230062	***	T-test
DKO DAY1	+83kb DAY1	0.00010746	***	T-test
-69kb DAY1	+83kb DAY1	0.00183666	**	T-test
