# Supplementary material for: Synergistic and antagonistic activities of IRF8 and FOS enhancer pairs during an immune-cell fate switch
Source: EMBO J. 2025 Feb 19;44(7):2025–55. doi: 10.1038/s44318-025-00380-w (PMC11961672; doi:10.1038/s44318-025-00380-w)
Supplement: Supplementary file 4 — Source data Fig. 3 [file 44318_2025_380_MOESM4_ESM.zip › Figure 3/3B/IRF8_expression_qpcr_data.xlsx]

## Sheet: Sheet1
Sample	Gene	Expression normalised to GUSB expression
WT DAY0	IRF8	0.0258457
WT DAY1	IRF8	0.857048
WT DAY2	IRF8	0.869108
WT DAY4	IRF8	0.6486
WT DAY7	IRF8	0.400696
WT DAY0	IRF8	0.0180482
WT DAY1	IRF8	0.727016
WT DAY2	IRF8	0.824666
WT DAY4	IRF8	0.556414
WT DAY7	IRF8	0.39943
WT DAY0	IRF8	0.0276881
WT DAY2	IRF8	0.766793
WT DAY4	IRF8	0.475198
WT DAY7	IRF8	0.194976
WT DAY0	IRF8	0.0153586
WT DAY1	IRF8	0.992798
WT DAY2	IRF8	1.17853
WT DAY4	IRF8	0.658424
WT DAY7	IRF8	0.370492
DKO DAY0	IRF8	0.0152466
DKO DAY1	IRF8	0.0365777
DKO DAY2	IRF8	0.0472329
DKO DAY4	IRF8	0.0305416
DKO DAY7	IRF8	0.0269549
DKO DAY0	IRF8	0.0150911
DKO DAY1	IRF8	0.0629933
DKO DAY2	IRF8	0.0798441
DKO DAY4	IRF8	0.0179678
DKO DAY7	IRF8	0.0270877
-69kb DAY0	IRF8	0.0121017
-69kb DAY1	IRF8	0.235695
-69kb DAY2	IRF8	0.326828
-69kb DAY4	IRF8	0.197218
-69kb DAY7	IRF8	0.128425
-69kb DAY0	IRF8	0.0100112
-69kb DAY1	IRF8	0.233566
-69kb DAY2	IRF8	0.315961
-69kb DAY4	IRF8	0.253345
-69kb DAY7	IRF8	0.185275
-69kb DAY0	IRF8	0.0221106
-69kb DAY1	IRF8	0.26419
-69kb DAY2	IRF8	0.493816
-69kb DAY4	IRF8	0.23031
-69kb DAY7	IRF8	0.117877
+83kb DAY0	IRF8	0.0182156
+83kb DAY1	IRF8	1.08264
+83kb DAY2	IRF8	1.12343
+83kb DAY4	IRF8	0.700484
+83kb DAY7	IRF8	0.129403
+83kb DAY0	IRF8	0.0137558
+83kb DAY1	IRF8	1.06948
+83kb DAY2	IRF8	1.03753
+83kb DAY4	IRF8	0.407976
+83kb DAY7	IRF8	0.141669
