# Supplementary material for: Synergistic and antagonistic activities of IRF8 and FOS enhancer pairs during an immune-cell fate switch
Source: EMBO J. 2025 Feb 19;44(7):2025–55. doi: 10.1038/s44318-025-00380-w (PMC11961672; doi:10.1038/s44318-025-00380-w)
Supplement: Supplementary file 4 — Source data Fig. 3 [file 44318_2025_380_MOESM4_ESM.zip › Figure 3/3C/FACS_data_IRF8_DKO_WT_cells.xlsx]

## Sheet: FACS data
Batch	Day	Condition	CD19	MAC1
Batch 6	0	WT	0.9541	0.00325
Batch 6	0	DKO	0.9931	0.0021
Batch 6	1	WT	0.69393	0.00146
Batch 6	1	DKO	0.9228	0.0048
Batch 6	2	WT	0.3761	0.0821
Batch 6	2	DKO	0.4852	0.029
Batch 6	4	WT	0.032	0.7013
Batch 6	4	DKO	0.0242	0.4462
Batch 6	7	WT	0.0319	0.833
Batch 6	7	DKO	0.00457	0.77657
Batch 7	0	WT	0.984	0.005
Batch 7	0	WT	0.986	0.01324
Batch 7	0	DKO	0.9945	0.0535
Batch 7	1	WT	0.8401	0.0133
Batch 7	1	WT	0.8004	0.0065
Batch 7	1	DKO	0.9422	0.00961
Batch 7	2	WT	0.4151	0.2561
Batch 7	2	WT	0.364	0.271
Batch 7	2	DKO	0.6677	0.101
Batch 8	0	WT	0.9856	0.0086
Batch 8	0	DKO	0.9822	0.00747
Batch 8	1	WT	0.7688	0.0071
Batch 8	1	DKO	0.9726	0.0056
Batch 8	2	WT	0.624	0.1045
Batch 8	2	DKO	0.8434	0.0259
Batch 8	4	WT	0.1208	0.8693
Batch 8	4	DKO	0.1049	0.6207
Batch 8	7	WT	0.1231	0.94
Batch 8	7	DKO	0.0387	0.9794

## Sheet: pvalues
Surface Marker	Timepoint	P-value
CD19	0	0.286
CD19	1	0.01
CD19	2	0.014
CD19	4	0.21
CD19	7	0.301
MAC1	0	0.374
MAC1	1	0.872
MAC1	2	0.02
MAC1	4	0.008
MAC1	7	0.888
