# Supplementary material for: Synergistic and antagonistic activities of IRF8 and FOS enhancer pairs during an immune-cell fate switch
Source: EMBO J. 2025 Feb 19;44(7):2025–55. doi: 10.1038/s44318-025-00380-w (PMC11961672; doi:10.1038/s44318-025-00380-w)
Supplement: Supplementary file 4 — Source data Fig. 3 [file 44318_2025_380_MOESM4_ESM.zip › Figure 3/3C/README.txt]

Transdifferentiation experiments were performed in batches and the batch information is displayed. Batches were taken into consideration when calculating p-values, as a pairwise t-test was used. This was done to rule out any variation in transdifferentiation efficiency that stems from technical issues (e.g. b-estradiol batch).
