# Supplementary material for: Synergistic and antagonistic activities of IRF8 and FOS enhancer pairs during an immune-cell fate switch
Source: EMBO J. 2025 Feb 19;44(7):2025–55. doi: 10.1038/s44318-025-00380-w (PMC11961672; doi:10.1038/s44318-025-00380-w)
Supplement: Supplementary file 4 — Source data Fig. 3 [file 44318_2025_380_MOESM4_ESM.zip › Figure 3/3D/COX4I1_EMC8_qPCR_data.xlsx]

## Sheet: Sheet1
Sample	Day	Gene	Relative expression to WT cells
WT	DAY1	COX4I1	1.27896
WT	DAY1	COX4I1	0.957125
WT	DAY1	COX4I1	0.531841
WT	DAY1	COX4I1	1.23207
DKO	DAY1	COX4I1	1.07155
-69kb	DAY1	COX4I1	1.38332
-69kb	DAY1	COX4I1	1.11869
+83kb	DAY1	COX4I1	1.08107
+83kb	DAY1	COX4I1	0.868927
DKO	DAY1	COX4I1	0.892845
WT	DAY1	EMC8	0.553012
WT	DAY1	EMC8	1.31512
WT	DAY1	EMC8	1.12486
WT	DAY1	EMC8	1.00701
DKO	DAY1	EMC8	0.987773
-69kb	DAY1	EMC8	1.25934
-69kb	DAY1	EMC8	1.25723
+83kb	DAY1	EMC8	1.27587
+83kb	DAY1	EMC8	0.897138
DKO	DAY1	EMC8	0.837862
WT	DAY7	EMC8	1.36007
WT	DAY7	COX4I1	0.611462
WT	DAY7	COX4I1	1.29925
WT	DAY7	EMC8	1.20869
WT	DAY7	COX4I1	1.08525
WT	DAY7	EMC8	0.788305
WT	DAY7	COX4I1	1.00404
WT	DAY7	EMC8	0.642937
DKO	DAY7	COX4I1	0.975334
DKO	DAY7	EMC8	1.23356
DKO	DAY7	COX4I1	0.693577
DKO	DAY7	EMC8	0.714948
-69kb	DAY7	COX4I1	1.07408
-69kb	DAY7	EMC8	1.18727
-69kb	DAY7	COX4I1	0.950587
-69kb	DAY7	EMC8	0.805946
+83kb	DAY7	COX4I1	0.941273
+83kb	DAY7	EMC8	0.884444
+83kb	DAY7	COX4I1	0.880615
+83kb	DAY7	EMC8	0.798068
