# Supplementary material for: Synergistic and antagonistic activities of IRF8 and FOS enhancer pairs during an immune-cell fate switch
Source: EMBO J. 2025 Feb 19;44(7):2025–55. doi: 10.1038/s44318-025-00380-w (PMC11961672; doi:10.1038/s44318-025-00380-w)
Supplement: Supplementary file 5 — Source data Fig. 4 [file 44318_2025_380_MOESM5_ESM.zip]

Archive with 123 entries (113 files):
- Figure 4/
- Figure 4/.DS_Store
- __MACOSX/Figure 4/._.DS_Store
- Figure 4/4E/
- Figure 4/4F/
- Figure 4/4G/
- Figure 4/4E/FOS_expression_qPCR_data.xlsx
- __MACOSX/Figure 4/4E/._FOS_expression_qPCR_data.xlsx
- Figure 4/4F/~$Figure 4F.xlsx
- __MACOSX/Figure 4/4F/._~$Figure 4F.xlsx
- Figure 4/4F/FCS files/
- Figure 4/4F/.DS_Store
- __MACOSX/Figure 4/4F/._.DS_Store
- Figure 4/4F/FACS_data_WT_vs_FOS_3.3kb.xlsx
- __MACOSX/Figure 4/4F/._FACS_data_WT_vs_FOS_3.3kb.xlsx
- Figure 4/4G/.DS_Store
- __MACOSX/Figure 4/4G/._.DS_Store
- Figure 4/4G/Day1_FOS_qPCR_data.xlsx
- __MACOSX/Figure 4/4G/._Day1_FOS_qPCR_data.xlsx
- Figure 4/4F/FCS files/.DS_Store
- __MACOSX/Figure 4/4F/FCS files/._.DS_Store
- Figure 4/4F/FCS files/Batch 7/
- __MACOSX/Figure 4/4F/FCS files/._Batch 7
- Figure 4/4F/FCS files/Batch 1/
- __MACOSX/Figure 4/4F/FCS files/._Batch 1
- Figure 4/4F/FCS files/Batch 3/
- __MACOSX/Figure 4/4F/FCS files/._Batch 3
- Figure 4/4F/FCS files/Batch 2/
- __MACOSX/Figure 4/4F/FCS files/._Batch 2
- Figure 4/4F/FCS files/Batch 5/
- __MACOSX/Figure 4/4F/FCS files/._Batch 5
- Figure 4/4F/FCS files/Batch 7/Samples_DAY1_FOS_-3.3kb.fcs
- __MACOSX/Figure 4/4F/FCS files/Batch 7/._Samples_DAY1_FOS_-3.3kb.fcs
- Figure 4/4F/FCS files/Batch 7/.DS_Store
- __MACOSX/Figure 4/4F/FCS files/Batch 7/._.DS_Store
- Figure 4/4F/FCS files/Batch 7/Samples_DAY0_FOS_-3.3kb.fcs
- __MACOSX/Figure 4/4F/FCS files/Batch 7/._Samples_DAY0_FOS_-3.3kb.fcs
- Figure 4/4F/FCS files/Batch 7/Samples_DAY2_FOS_-3.3kb.fcs
- __MACOSX/Figure 4/4F/FCS files/Batch 7/._Samples_DAY2_FOS_-3.3kb.fcs
- Figure 4/4F/FCS files/Batch 7/Samples_DAY1_WT1.fcs
- __MACOSX/Figure 4/4F/FCS files/Batch 7/._Samples_DAY1_WT1.fcs
- Figure 4/4F/FCS files/Batch 7/Samples_DAY1_WT2.fcs
- __MACOSX/Figure 4/4F/FCS files/Batch 7/._Samples_DAY1_WT2.fcs
- Figure 4/4F/FCS files/Batch 7/Samples_DAY0_WT2.fcs
- __MACOSX/Figure 4/4F/FCS files/Batch 7/._Samples_DAY0_WT2.fcs
- Figure 4/4F/FCS files/Batch 7/Samples_DAY0_WT1.fcs
- __MACOSX/Figure 4/4F/FCS files/Batch 7/._Samples_DAY0_WT1.fcs
- Figure 4/4F/FCS files/Batch 7/Samples_DAY2_WT2.fcs
- __MACOSX/Figure 4/4F/FCS files/Batch 7/._Samples_DAY2_WT2.fcs
- Figure 4/4F/FCS files/Batch 7/Samples_DAY2_WT1.fcs
- __MACOSX/Figure 4/4F/FCS files/Batch 7/._Samples_DAY2_WT1.fcs
- Figure 4/4F/FCS files/Batch 1/Samples_Day1_WT.fcs
- __MACOSX/Figure 4/4F/FCS files/Batch 1/._Samples_Day1_WT.fcs
- Figure 4/4F/FCS files/Batch 1/Samples_Day2_-3.3kb.fcs
- __MACOSX/Figure 4/4F/FCS files/Batch 1/._Samples_Day2_-3.3kb.fcs
- Figure 4/4F/FCS files/Batch 1/.DS_Store
- __MACOSX/Figure 4/4F/FCS files/Batch 1/._.DS_Store
- Figure 4/4F/FCS files/Batch 1/Samples_Day7_-3.3kb.fcs
- __MACOSX/Figure 4/4F/FCS files/Batch 1/._Samples_Day7_-3.3kb.fcs
- Figure 4/4F/FCS files/Batch 1/Samples_Day7_WT.fcs
- __MACOSX/Figure 4/4F/FCS files/Batch 1/._Samples_Day7_WT.fcs
- Figure 4/4F/FCS files/Batch 1/Samples_Day0_-3.3kb.fcs
- __MACOSX/Figure 4/4F/FCS files/Batch 1/._Samples_Day0_-3.3kb.fcs
- Figure 4/4F/FCS files/Batch 1/Samples_Day0_WT.fcs
- __MACOSX/Figure 4/4F/FCS files/Batch 1/._Samples_Day0_WT.fcs
- Figure 4/4F/FCS files/Batch 1/Samples_Day2_WT.fcs
- __MACOSX/Figure 4/4F/FCS files/Batch 1/._Samples_Day2_WT.fcs
- Figure 4/4F/FCS files/Batch 1/Samples_Day4_-3.3kb.fcs
- __MACOSX/Figure 4/4F/FCS files/Batch 1/._Samples_Day4_-3.3kb.fcs
- Figure 4/4F/FCS files/Batch 1/Samples_Day4_WT.fcs
- __MACOSX/Figure 4/4F/FCS files/Batch 1/._Samples_Day4_WT.fcs
- Figure 4/4F/FCS files/Batch 1/Samples_Day1_-3.3kb.fcs
- __MACOSX/Figure 4/4F/FCS files/Batch 1/._Samples_Day1_-3.3kb.fcs
- Figure 4/4F/FCS files/Batch 3/.DS_Store
- __MACOSX/Figure 4/4F/FCS files/Batch 3/._.DS_Store
- Figure 4/4F/FCS files/Batch 3/Samples_DAY7_FOS_-3.3kb.fcs
- __MACOSX/Figure 4/4F/FCS files/Batch 3/._Samples_DAY7_FOS_-3.3kb.fcs
- Figure 4/4F/FCS files/Batch 3/Samples_DAY7_WT.fcs
- __MACOSX/Figure 4/4F/FCS files/Batch 3/._Samples_DAY7_WT.fcs
- Figure 4/4F/FCS files/Batch 3/Samples_DAY4_FOS_-3.3kb.fcs
- __MACOSX/Figure 4/4F/FCS files/Batch 3/._Samples_DAY4_FOS_-3.3kb.fcs
- Figure 4/4F/FCS files/Batch 3/Samples_DAY4_WT.fcs
- __MACOSX/Figure 4/4F/FCS files/Batch 3/._Samples_DAY4_WT.fcs
- Figure 4/4F/FCS files/Batch 2/Samples_Day1_WT.fcs
- __MACOSX/Figure 4/4F/FCS files/Batch 2/._Samples_Day1_WT.fcs
- Figure 4/4F/FCS files/Batch 2/Samples_Day2_-3.3kb.fcs
- __MACOSX/Figure 4/4F/FCS files/Batch 2/._Samples_Day2_-3.3kb.fcs
- Figure 4/4F/FCS files/Batch 2/.DS_Store
- __MACOSX/Figure 4/4F/FCS files/Batch 2/._.DS_Store
- Figure 4/4F/FCS files/Batch 2/Samples_Day7_-3.3kb.fcs
- __MACOSX/Figure 4/4F/FCS files/Batch 2/._Samples_Day7_-3.3kb.fcs
- Figure 4/4F/FCS files/Batch 2/Samples_Day7_WT.fcs
- __MACOSX/Figure 4/4F/FCS files/Batch 2/._Samples_Day7_WT.fcs
- Figure 4/4F/FCS files/Batch 2/Samples_Day0_-3.3kb.fcs
- __MACOSX/Figure 4/4F/FCS files/Batch 2/._Samples_Day0_-3.3kb.fcs
- Figure 4/4F/FCS files/Batch 2/Samples_Day0_WT.fcs
- __MACOSX/Figure 4/4F/FCS files/Batch 2/._Samples_Day0_WT.fcs
- Figure 4/4F/FCS files/Batch 2/Samples_Day2_WT.fcs
- __MACOSX/Figure 4/4F/FCS files/Batch 2/._Samples_Day2_WT.fcs
- Figure 4/4F/FCS files/Batch 2/Samples_Day4_-3.3kb.fcs
- __MACOSX/Figure 4/4F/FCS files/Batch 2/._Samples_Day4_-3.3kb.fcs
- Figure 4/4F/FCS files/Batch 2/Samples_Day4_WT.fcs
- __MACOSX/Figure 4/4F/FCS files/Batch 2/._Samples_Day4_WT.fcs
- Figure 4/4F/FCS files/Batch 2/Samples_Day1_-3.3kb.fcs
- __MACOSX/Figure 4/4F/FCS files/Batch 2/._Samples_Day1_-3.3kb.fcs
- Figure 4/4F/FCS files/Batch 5/Samples_Day1_WT.fcs
- __MACOSX/Figure 4/4F/FCS files/Batch 5/._Samples_Day1_WT.fcs
- Figure 4/4F/FCS files/Batch 5/Samples_Day2_-3.3kb.fcs
- __MACOSX/Figure 4/4F/FCS files/Batch 5/._Samples_Day2_-3.3kb.fcs
- Figure 4/4F/FCS files/Batch 5/.DS_Store
- __MACOSX/Figure 4/4F/FCS files/Batch 5/._.DS_Store
- Figure 4/4F/FCS files/Batch 5/Samples_Day7_-3.3kb.fcs
- __MACOSX/Figure 4/4F/FCS files/Batch 5/._Samples_Day7_-3.3kb.fcs
- Figure 4/4F/FCS files/Batch 5/Samples_Day7_WT.fcs
- __MACOSX/Figure 4/4F/FCS files/Batch 5/._Samples_Day7_WT.fcs
- Figure 4/4F/FCS files/Batch 5/Samples_Day0_-3.3kb.fcs
- __MACOSX/Figure 4/4F/FCS files/Batch 5/._Samples_Day0_-3.3kb.fcs
- Figure 4/4F/FCS files/Batch 5/Samples_Day0_WT.fcs
- __MACOSX/Figure 4/4F/FCS files/Batch 5/._Samples_Day0_WT.fcs
- Figure 4/4F/FCS files/Batch 5/Samples_Day2_WT.fcs
- __MACOSX/Figure 4/4F/FCS files/Batch 5/._Samples_Day2_WT.fcs
- Figure 4/4F/FCS files/Batch 5/Samples_Day1_-3.3kb.fcs
- __MACOSX/Figure 4/4F/FCS files/Batch 5/._Samples_Day1_-3.3kb.fcs
