# Supplementary material for: Synergistic and antagonistic activities of IRF8 and FOS enhancer pairs during an immune-cell fate switch
Source: EMBO J. 2025 Feb 19;44(7):2025–55. doi: 10.1038/s44318-025-00380-w (PMC11961672; doi:10.1038/s44318-025-00380-w)
Supplement: Supplementary file 5 — Source data Fig. 4 [file 44318_2025_380_MOESM5_ESM.zip › Figure 4/4E/FOS_expression_qPCR_data.xlsx]

## Sheet: Sheet1
Sample	Expression normalised to GUSB expression	Average
WT DAY0	FOS	0.00287351
WT DAY1	FOS	0.660831
WT DAY2	FOS	0.993186
WT DAY4	FOS	1.22215
WT DAY7	FOS	1.97819
WT DAY0	FOS	0.00525863
WT DAY1	FOS	0.554145
WT DAY2	FOS	1.78292
WT DAY4	FOS	1.21718
WT DAY7	FOS	1.739
WT DAY0	FOS	0.00233729
WT DAY1	FOS	0.301076
WT DAY2	FOS	0.741887
WT DAY4	FOS	1.58007
WT DAY7	FOS	1.55137
WT DAY0	FOS	0.00610825
WT DAY1	FOS	0.354933
WT DAY2	FOS	1.57551
WT DAY4	FOS	1.52548
DKO DAY0	FOS	0.00427393
DKO DAY1	FOS	0.0646365
DKO DAY2	FOS	0.448762
DKO DAY4	FOS	1.07528
DKO DAY7	FOS	0.646199
DKO DAY0	FOS	0.00291196
DKO DAY1	FOS	0.00646486
DKO DAY2	FOS	0.119776
DKO DAY4	FOS	0.669784
DKO DAY7	FOS	1.21406
+8.9kb DAY0	FOS	0.00127244
+8.9kb DAY1	FOS	0.0505844
+8.9kb DAY2	FOS	0.362479
+8.9kb DAY4	FOS	1.37264
+8.9kb DAY7	FOS	0.728769
+8.9kb DAY0	FOS	0.00410777
+8.9kb DAY1	FOS	0.0849502
+8.9kb DAY2	FOS	0.760278
+8.9kb DAY4	FOS	0.842046
+8.9kb DAY7	FOS	0.917703
-3.3kb DAY0	FOS	0.00221439
-3.3kb DAY1	FOS	0.800645
-3.3kb DAY2	FOS	2.05358
-3.3kb DAY4	FOS	2.36602
-3.3kb DAY7	FOS	1.96285
-3.3kb DAY0	FOS	0.00393915
-3.3kb DAY1	FOS	0.725684
-3.3kb DAY2	FOS	2.09054
-3.3kb DAY4	FOS	1.67732
-3.3kb DAY7	FOS	2.50537
