# Supplementary material for: Synergistic and antagonistic activities of IRF8 and FOS enhancer pairs during an immune-cell fate switch
Source: EMBO J. 2025 Feb 19;44(7):2025–55. doi: 10.1038/s44318-025-00380-w (PMC11961672; doi:10.1038/s44318-025-00380-w)
Supplement: Supplementary file 5 — Source data Fig. 4 [file 44318_2025_380_MOESM5_ESM.zip › Figure 4/4F/FACS_data_WT_vs_FOS_3.3kb.xlsx]

## Sheet: FACS data
Batch	Day	Condition	CD19	MAC1
Batch 1	0	WT	0.9916	0.0036
Batch 1	0	-3.3kb	0.9944	0.0024
Batch 1	1	WT	0.8521	0.01193
Batch 1	1	-3.3kb	0.79977	0.00099
Batch 1	2	WT	0.4816	0.0791
Batch 1	2	-3.3kb	0.2368	0.0987
Batch 1	4	WT	0.0557	0.4079
Batch 1	4	-3.3kb	0.0073	0.6393
Batch 1	7	WT	0.0616	0.8793
Batch 1	7	-3.3kb	0.01074	0.88914
Batch 2	0	WT	0.9852	0.0242
Batch 2	0	-3.3kb	0.9967	0.0327
Batch 2	1	WT	0.9221	0.0312
Batch 2	1	-3.3kb	0.7889	0.00843
Batch 2	2	WT	0.5801	0.1059
Batch 2	2	-3.3kb	0.1483	0.2823
Batch 2	4	WT	0.0996	0.5976
Batch 2	4	-3.3kb	0.0343	0.7537
Batch 2	7	WT	0.0617	0.9401
Batch 2	7	-3.3kb	0.0445	0.8451
Batch 3	4	WT	0.0897	0.6046
Batch 3	4	-3.3kb	0.037	0.9114
Batch 3	7	WT	0.1245	0.7714
Batch 3	7	-3.3kb	0.0178	0.9591
Batch 5	0	WT	0.9911	0.0124
Batch 5	0	-3.3kb	0.965	0.011
Batch 5	1	WT	0.7729	0.00501
Batch 5	1	-3.3kb	0.6733	0.00418
Batch 5	2	WT	0.4714	0.1022
Batch 5	2	-3.3kb	0.2612	0.06
Batch 5	7	WT	0.0691	0.88
Batch 5	7	-3.3kb	0.0102	0.8664
Batch 7	0	WT	0.984	0.005
Batch 7	0	WT	0.986	0.01324
Batch 7	0	-3.3kb	0.9885	0.01384
Batch 7	1	WT	0.8401	0.0133
Batch 7	1	WT	0.8004	0.0065
Batch 7	1	-3.3kb	0.6678	0.00417
Batch 7	2	WT	0.4151	0.2561
Batch 7	2	WT	0.364	0.271
Batch 7	2	-3.3kb	0.1495	0.2385

## Sheet: pvalues
Surface Marker	Timepoint	P-value
CD19	0	0.844
CD19	1	0.008
CD19	2	0.004
CD19	4	0.008
CD19	7	0.051
MAC1	0	0.304
MAC1	1	0.097
MAC1	2	0.875
MAC1	4	0.034
MAC1	7	0.734
