# Supplementary material for: Synergistic and antagonistic activities of IRF8 and FOS enhancer pairs during an immune-cell fate switch
Source: EMBO J. 2025 Feb 19;44(7):2025–55. doi: 10.1038/s44318-025-00380-w (PMC11961672; doi:10.1038/s44318-025-00380-w)
Supplement: Supplementary file 5 — Source data Fig. 4 [file 44318_2025_380_MOESM5_ESM.zip › Figure 4/4G/Day1_FOS_qPCR_data.xlsx]

## Sheet: qPCR data
Sample	Gene	Relative expression to WT cells from the same transdifferentiation batch	Batch	Clone
WT DAY1	FOS	1	2	1
WT DAY1	FOS	1	3	1
WT DAY1	FOS	1	4	1
WT DAY1	FOS	1	5	1
WT DAY1	FOS	1	1	1
DKO DAY1	FOS	0.0942442	4	1
DKO DAY1	FOS	0.363999	5	1
DKO DAY1	FOS	0.419849	5	1
DKO DAY1	FOS	0.00639597	4	2
DKO DAY1	FOS	0.0688821	5	2
DKO DAY1	FOS	0.0677116	5	2
+8.9kb DAY1	FOS	0.267874	3	1
+8.9kb DAY1	FOS	0.125215	4	1
+8.9kb DAY1	FOS	0.155875	5	1
+8.9kb DAY1	FOS	0.182205	5	2
-3.3kb DAY1	FOS	1.19748	2	1
-3.3kb DAY1	FOS	1.11916	5	2
-3.3kb DAY1	FOS	1.03569	5	2
-3.3kb DAY1	FOS	1.21157	1	1

## Sheet: pvalues
group1	group2	p	p.signif	method
WT DAY1	DKO DAY1	8.32e-05	****	T-test
WT DAY1	+8.9kb DAY1	0.000116	***	T-test
WT DAY1	-3.3kb DAY1	0.0402	*	T-test
DKO DAY1	+8.9kb DAY1	0.876	ns	T-test
DKO DAY1	-3.3kb DAY1	4.32e-06	****	T-test
+8.9kb DAY1	-3.3kb DAY1	2.86e-06	****	T-test
