# Supplementary material for: Synergistic and antagonistic activities of IRF8 and FOS enhancer pairs during an immune-cell fate switch
Source: EMBO J. 2025 Feb 19;44(7):2025–55. doi: 10.1038/s44318-025-00380-w (PMC11961672; doi:10.1038/s44318-025-00380-w)
Supplement: Supplementary file 6 — Source data Fig. 5 [file 44318_2025_380_MOESM6_ESM.zip]

Archive with 11 entries (8 files):
- Figure 5/
- Figure 5/5A/
- Figure 5/.DS_Store
- __MACOSX/Figure 5/._.DS_Store
- Figure 5/5╬ò/
- Figure 5/5A/ChIP_qPCR_IRF8_PTC_regions.xlsx
- __MACOSX/Figure 5/5A/._ChIP_qPCR_IRF8_PTC_regions.xlsx
- Figure 5/5╬ò/Day7_chrombpnet_nobias_model.h5
- Figure 5/5╬ò/Day0_chrombpnet_nobias_model.h5
- Figure 5/5╬ò/Day1_chrombpnet_nobias_model.h5
- Figure 5/5╬ò/Bias_model.h5
