# Supplementary material for: Synergistic and antagonistic activities of IRF8 and FOS enhancer pairs during an immune-cell fate switch
Source: EMBO J. 2025 Feb 19;44(7):2025–55. doi: 10.1038/s44318-025-00380-w (PMC11961672; doi:10.1038/s44318-025-00380-w)
Supplement: Supplementary file 6 — Source data Fig. 5 [file 44318_2025_380_MOESM6_ESM.zip › Figure 5/5A/ChIP_qPCR_IRF8_PTC_regions.xlsx]

## Sheet: Sheet1
H3K27ac occupancy (Percent Input) normalised to ACTB promoter	Condition	Target Region
0.333413	WT DAY1	+30.4kb
0.198278	WT DAY1	+37.2kb
0.687807	WT DAY1	-45.7kb
0.00638225	WT DAY1	Negative
0.254826	WT DAY1	+30.4kb
0.258128	WT DAY1	+37.2kb
0.64364	WT DAY1	-45.7kb
0.00609841	WT DAY1	Negative
0.596733	+83kb DAY1	+30.4kb
0.232441	+83kb DAY1	+37.2kb
0.619358	+83kb DAY1	-45.7kb
0.034036	+83kb DAY1	Negative
0.205559	+83kb DAY1	+30.4kb
0.185799	+83kb DAY1	+37.2kb
0.425738	+83kb DAY1	-45.7kb
0.0217429	+83kb DAY1	Negative
0.348706	-69kb DAY1	+30.4kb
0.155862	-69kb DAY1	+37.2kb
0.647906	-69kb DAY1	-45.7kb
0.079595	-69kb DAY1	Negative
0.294469	-69kb DAY1	+30.4kb
0.373934	-69kb DAY1	+37.2kb
0.402006	-69kb DAY1	-45.7kb
0.0525475	-69kb DAY1	Negative
0.315719	DKO DAY1	+30.4kb
0.171281	DKO DAY1	+37.2kb
0.718218	DKO DAY1	-45.7kb
0.00698215	DKO DAY1	Negative
0.360365	DKO DAY1	+30.4kb
0.18785	DKO DAY1	+37.2kb
0.61172	DKO DAY1	-45.7kb
0.0163895	DKO DAY1	Negative
