# Supplementary material for: Synergistic and antagonistic activities of IRF8 and FOS enhancer pairs during an immune-cell fate switch
Source: EMBO J. 2025 Feb 19;44(7):2025–55. doi: 10.1038/s44318-025-00380-w (PMC11961672; doi:10.1038/s44318-025-00380-w)
Supplement: Supplementary file 7 — EV Figure Source Data [file 44318_2025_380_MOESM7_ESM.zip]

Archive with 8 entries (8 files):
- Figure_EV1.zip
- __MACOSX/._Figure_EV1.zip
- Figure_EV3.zip
- __MACOSX/._Figure_EV3.zip
- Figure_EV4.zip
- __MACOSX/._Figure_EV4.zip
- Figure_EV5.zip
- __MACOSX/._Figure_EV5.zip
